# Supplementary material for: Telomeric TART elements target the piRNA machinery in Drosophila
Source: PLoS Biol. 2020 Dec 21;18(12):e3000689. doi: 10.1371/journal.pbio.3000689 (PMC7785250; doi:10.1371/journal.pbio.3000689)
Supplement: S1 Data — (XLSX) [file pbio.3000689.s018.xlsx]

## Sheet: nxf2_transcripts_multispecies.w
TART-A	a	t	c	a	a	a	g	c	a	c	a	a	c	a	a	g	c	a	t	g	c	a	c	g	a	a	a	t	c	t	g	c	g	c	a	a	c	a	a	g	g	a	c	t	a	t	t	c	c
Derived mutations: M=dmel S=dsim													S		M
D.melanogaster	a	t	c	a	a	a	g	t	a	c	a	a	c	a	g	g	c	a	t	g	c	a	c	g	a	a	a	t	c	t	g	c	g	c	a	a	c	a	a	g	g	a	c	t	a	t	t	c	c
D.simulans	a	t	c	a	a	a	g	t	a	c	a	a	t	a	a	g	c	a	t	g	c	a	c	g	a	a	a	t	c	t	g	c	g	c	a	a	c	a	a	g	g	a	c	t	a	t	t	c	c
D.yakuba	a	t	c	t	a	a	a	t	a	c	a	a	c	a	a	g	c	a	c	g	c	a	c	g	a	a	a	t	c	t	t	c	g	c	a	a	c	a	a	g	g	a	t	t	a	t	t	t	c
D.erecta	a	t	c	a	a	a	g	t	a	c	a	a	t	a	a	g	c	a	c	g	c	a	c	g	a	a	a	t	c	t	t	c	g	c	a	a	c	a	a	a	g	a	t	t	a	t	t	c	c
D.biarmipes	c	g	c	a	a	a	a	t	a	c	a	a	t	a	a	g	c	a	c	g	g	g	c	g	g	a	a	t	c	t	t	t	a	c	a	a	c	a	a	g	g	a	c	t	t	t	t	c	g
D.elegans	a	t	c	a	g	c	a	t	a	c	c	g	c	a	a	g	c	a	c	g	c	t	c	g	a	a	a	t	c	t	g	c	a	c	a	g	a	a	a	t	g	a	c	c	c	g	t	c	g
D.bipectinata	g	t	c	t	c	a	g	t	a	c	a	a	t	t	c	g	a	a	c	g	c	t	c	g	g	a	a	t	c	t	t	c	a	c	c	a	g	t	t	g	g	a	t	a	a	c	t	c	g
[truncated: 583 more columns]
