# Supplementary material for: Telomeric TART elements target the piRNA machinery in Drosophila
Source: PLoS Biol. 2020 Dec 21;18(12):e3000689. doi: 10.1371/journal.pbio.3000689 (PMC7785250; doi:10.1371/journal.pbio.3000689)
Supplement: S2 Data — (XLSX) [file pbio.3000689.s019.xlsx]

## Sheet: Fig2A
Query_Start	Query_End	Subj_Start	Subj_End	Aln_Len_Q	Aln_Len_S	%_IDY	Query_ID	Subj_ID
1	5751	4952	10680	5751	5729	90.3	D.yakuba	D.melanogaster_TART-A
6088	6198	4	114	111	111	87.61	D.yakuba	D.melanogaster_TART-A
6122	6198	380	454	77	75	90.91	D.yakuba	D.melanogaster_TART-A
6077	6198	11140	11261	122	122	87.9	D.yakuba	D.melanogaster_TART-A
6122	6198	11527	11601	77	75	90.91	D.yakuba	D.melanogaster_TART-A
2010	2069	462	521	60	60	96.67	nxf2_FBtr0089479	D.melanogaster_TART-A
2010	2069	11609	11668	60	60	96.67	nxf2_FBtr0089479	D.melanogaster_TART-A
2007	2175	119	288	169	170	92.94	nxf2_FBtr0089479	D.melanogaster_TART-A
2007	2175	11266	11435	169	170	92.94	nxf2_FBtr0089479	D.melanogaster_TART-A
2409	2494	283	368	86	86	95.35	nxf2_FBtr0089479	D.melanogaster_TART-A
2409	2636	543	770	228	228	96.49	nxf2_FBtr0089479	D.melanogaster_TART-A
2409	2494	11430	11515	86	86	95.35	nxf2_FBtr0089479	D.melanogaster_TART-A
2409	2636	11690	11917	228	228	96.49	nxf2_FBtr0089479	D.melanogaster_TART-A
9	510	4536	5049	502	514	87.18	dsec	D.melanogaster_TART-A
837	6245	5115	10527	5409	5413	92.35	dsec	D.melanogaster_TART-A
7648	8076	2123	2561	429	439	82.92	dsec	D.melanogaster_TART-A
7648	8076	13270	13708	429	439	82.92	dsec	D.melanogaster_TART-A
8618	8895	3775	4052	278	278	90.68	dsec	D.melanogaster_TART-A
8618	8956	14922	15253	339	332	87.06	dsec	D.melanogaster_TART-A
9247	9475	15325	15551	229	227	88.7	dsec	D.melanogaster_TART-A

## Sheet: Fig3_S6_S7
RNA-seq FPKM values	25751_x_34957		25751_x_33985		25751_x_33613
ID	Rep1	Rep2	Rep1	Rep2	Rep1	Rep2
ACCORD2_I#LTR/Gypsy	14.9039	21.3038	4.45698	4.98836	1.46454	2.34179
ACCORD2_LTR#LTR/Gypsy	49.6678	70.0657	20.1393	22.3923	8.88442	11.4257
ACCORD_I#LTR/Gypsy	26.5337	37.9549	5.08612	5.72211	1.46038	2.25514
ARS406_DM#Unknown	3917.58	5548.31	2688.23	3019.42	212.223	322.974
BARI1#DNA/TcMar-Tc1	57.2899	80.8413	45.8436	51.4693	8.97201	13.9882
BARI_DM#DNA/TcMar-Tc1	24.1269	33.4976	18.6611	20.9333	6.95485	11.2783
BATUMI_I#LTR/Pao	161.388	226.359	53.5941	59.9936	4.02464	6.12819
BEL_I#LTR/Pao	242.602	306.802	185.767	207.801	7.98448	11.8892
BEL_LTR#LTR/Pao	305.365	412.377	247.65	277.143	8.16174	11.9161
BLASTOPIA_I#LTR/Gypsy	18.3289	24.9851	8.75097	9.8288	9.49576	14.1575
BLASTOPIA_LTR#LTR/Gypsy	36.1198	47.1547	39.2736	43.7841	41.7773	62.9871
BLOOD_I#LTR/Gypsy	389.127	536.11	324.853	364.709	9.88242	15.2452
BS#LINE/I-Jockey	1.46978	2.00921	1.00838	1.13447	1.93431	2.94234
BS2#LINE/I-Jockey	23.0807	32.2137	17.5467	19.6316	5.91735	8.77872
BS3_DM#LINE/I-Jockey	73.5719	104.527	37.3949	41.8763	2.53214	3.73317
BURDOCK_I#LTR/Gypsy	37.93	52.0631	17.5914	19.7219	1.69911	2.58188
Baggins1#LINE/R1-LOA	41.0258	58.043	14.7319	16.4956	3.4367	5.19099
Bica_I#LTR/Gypsy	43.5402	61.9375	10.6042	11.8618	0.973204	1.45989
Bica_LTR#LTR/Gypsy	25.063	35.7524	6.39668	7.2234	2.37083	3.04899
CIRCE#LTR/Gypsy	16.1162	22.9573	6.40816	7.17807	2.2284	3.37742
Chimpo_I#LTR/Gypsy	2.02823	2.57922	1.29481	1.46249	1.42701	2.11794
Chimpo_LTR#LTR/Gypsy	62.4479	84.917	21.8083	24.1902	14.3024	20.3007
Chouto_I#LTR/Gypsy	5.96073	8.44503	2.64127	2.95832	0.876575	1.35143
Copia1-I_DM#LTR/Copia	7.05613	9.74971	2.43846	2.71103	0.693867	1.06954
Copia1-LTR_DM#LTR/Copia	405.634	579.8	108.452	120.367	6.04049	7.7683
Copia2_I#LTR/Copia	20.2235	28.4556	7.9574	8.92534	1.83055	2.74971
Copia_I#LTR/Copia	326.071	445.216	146.588	165.027	20.4902	31.6133
Copia_LTR#LTR/Copia	1602.47	2255.08	761.53	861.038	61.9515	101.944
DIVER2_I#LTR/Pao	7.63377	10.3308	3.85703	4.33083	3.41157	5.16733
DIVER2_LTR#LTR/Pao	206.393	293.979	74.9802	84.0407	25.8086	39.9728
DIVER_I#LTR/Pao	37.7652	48.1658	12.7983	14.3435	1.13336	1.74256
DM1731_I#LTR/Copia	15.6473	20.572	17.7064	19.749	9.419	13.7701
DM176_I#LTR/Gypsy	130.246	185.73	36.6183	40.8933	6.91642	10.9018
DM176_LTR#LTR/Gypsy	153.45	218.253	46.0466	51.943	11.2174	17.5151
DM297_I#LTR/Gypsy	852.078	1216.96	368.377	413.08	29.4277	45.2763
DM297_LTR#LTR/Gypsy	724.111	1030.53	329.879	370.496	65.5647	106.318
DM412#LTR/Gypsy	65.8708	91.4123	54.4378	61.2693	16.7314	25.5822
DM412B_LTR#LTR/Gypsy	1.92311	2.7615	0.810917	0.892323	1.25276	1.9801
DMCR1A#LINE/CR1	1585.12	2259.71	672.508	752.038	66.2547	101.228
DMLTR5#LTR/Gypsy	83.0888	110.768	77.7677	87.6523	7.80066	10.032
DMRT1A#LINE/R1	34.8049	49.0146	23.2299	25.9902	6.84206	9.96339
DMRT1B#LINE/R1	50.8862	71.3844	33.0125	37.0105	10.9181	16.4564
DMRT1C#LINE/R1	2.77897	3.81231	2.68047	3.01389	1.23778	1.8924
DNAREP1_DM#RC/Helitron	2604.32	3683.4	1776.36	1992.81	193.179	298.637
DOC#LINE/I-Jockey	268.048	376.008	159.355	179.048	45.0342	67.6943
DOC2_DM#LINE/I-Jockey	34.4399	48.8752	14.4518	16.1738	2.98219	4.52037
DOC3_DM#LINE/I-Jockey	198.058	280.562	118.947	133.272	18.8845	28.5196
DOC4_DM#LINE/I-Jockey	16.7347	23.745	11.1705	12.4555	2.18037	3.36444
DOC5_DM#LINE/I-Jockey	102.245	145.594	25.9689	29.2093	7.85597	12.6716
DOC6_DM#LINE/I-Jockey	14.8934	21.0458	7.05704	7.90291	1.40985	2.15142
FB4_DM#DNA/TcMar-Tc1	140.407	197.373	67.2242	75.7985	31.1634	50.2576
FBtr0005088	98.3101	136.337	35.4361	39.6512	50.137	74.3509
FBtr0070007	31.0428	40.605	25.0529	28.083	38.6935	58.0496
FBtr0070008	30.2142	38.6012	34.6282	38.7843	53.2474	76.113
FBtr0070025	39.056	51.4291	37.2748	41.7092	58.787	83.9576
FBtr0070026	15.2526	19.6113	13.6958	15.3798	18.9194	28.1402
FBtr0070027	32.0043	42.9062	30.5946	34.2775	34.8737	50.9926
FBtr0070036	0	0	0	0	0.597925	1.01311
FBtr0070038	36.0821	45.2925	26.7932	30.0649	75.6301	113.241
FBtr0070040	0.0830885	0.119324	0.130858	0.149656	3.05562	3.96692
FBtr0070041	34.8236	43.2857	20.2341	22.5669	71.4034	111.925
FBtr0070042	1.79746	2.24957	0.780354	0.876055	15.227	23.0963
FBtr0070043	1.26683	1.59053	0.591004	0.663702	2.14864	3.17663
FBtr0070044	32.2179	39.9493	32.6457	36.7269	45.9507	68.5115
FBtr0070045	13.0037	17.3243	4.10462	4.60058	10.5248	15.6761
FBtr0070046	14.706	20.5241	6.30108	7.11204	10.0582	15.189
FBtr0070052	22.5408	29.6717	17.1682	19.2061	30.9808	46.2907
FBtr0070055	21.7969	28.7142	16.6614	18.6394	29.9578	44.8035
FBtr0070058	22.6554	28.7341	21.4328	24.1288	32.933	49.8496
FBtr0070059	4.98232	6.47893	3.9415	4.43595	7.04138	10.3669
FBtr0070060	6.31631	7.97152	3.83133	4.30054	4.91235	7.37385
FBtr0070061	2.84448	3.75647	3.3628	3.77414	4.18445	6.37836
FBtr0070062	18.3524	23.577	23.8484	26.8057	29.657	43.2271
FBtr0070063	40.0318	50.8536	30.1997	34.0285	68.6193	101.066
FBtr0070064	16.5764	20.4906	15.8766	17.9155	30.0004	45.2556
FBtr0070065	12.2321	16.2323	14.0648	15.67	12.9387	19.7579
FBtr0070079	4.9612	6.28165	5.26692	5.9136	8.6145	12.6676
FBtr0070089	6.5418	8.41856	6.50362	7.31784	6.54543	9.9109
FBtr0070092	55.7175	69.9749	69.1465	77.684	69.8782	102.379
FBtr0070093	0.864242	1.05584	0.0443796	0.0501934	3.11363	5.14456
FBtr0070094	53.9787	70.417	68.1033	76.3011	55.3045	81.5352
FBtr0070098	15.5059	19.8807	11.2935	12.702	22.1651	32.3784
FBtr0070099	23.1248	29.5752	37.1491	41.3749	27.9863	43.0336
FBtr0070100	0	0	0.472007	0.528222	0.839444	1.37671
FBtr0070102	0.0292775	0.0357355	0.21613	0.242623	1.00017	1.67188
FBtr0070106	2.91778	3.59175	0.62932	0.709068	3.74154	5.36775
FBtr0070107	2.80899	3.70577	4.95802	5.50197	3.47005	5.32044
FBtr0070108	3.96588	4.90314	2.12844	2.41362	7.7391	11.6287
FBtr0070115	21.0961	27.403	26.1353	29.2379	29.5217	42.4381
FBtr0070116	29.9927	39.9349	27.8132	31.1976	31.3301	46.0101
FBtr0070118	11.4568	15.4281	15.3555	17.2409	14.888	22.573
FBtr0070119	66.2979	85.2719	75.2003	84.5268	57.1248	82.3564
FBtr0070120	2.74542	3.43402	1.34676	1.52144	5.83935	8.7714
FBtr0070121	17.7655	23.5705	11.9872	13.4849	18.9836	28.3981
FBtr0070122	124.461	157.594	143.103	160.449	147.722	210.577
FBtr0070123	1.1885	1.45089	0.00074501	0.000829652	1.69683	2.18231
FBtr0070125	19.5526	24.4678	23.8041	26.5137	59.8026	86.3361
FBtr0070126	21.9218	26.8155	16.147	18.222	73.2202	105.195
FBtr0070127	12.109	15.3666	14.2328	16.1215	35.8678	54.24
FBtr0070128	0.199704	0.284126	1.14329	1.30355	3.25711	4.20081
FBtr0070129	1.82488	2.5448	1.54014	1.70029	1.62333	2.19904
FBtr0070130	1.00035	1.27495	1.25961	1.40424	1.59917	2.46774
FBtr0070131	4.24872	5.49969	5.85302	6.57274	4.41123	6.25138
FBtr0070132	2.76915	3.60387	1.36721	1.52593	2.54389	3.91974
FBtr0070133	1.69483	2.1785	2.29471	2.56228	2.74027	4.17997
FBtr0070134	1.54374	1.88429	1.63124	1.81724	1.7435	2.48965
FBtr0070135	4.13886	5.58419	1.78393	1.97649	6.24526	8.9776
FBtr0070136	5.58219	7.5376	5.91042	6.66766	5.07663	7.7281
FBtr0070137	1.04052	1.48425	0.762054	0.844044	1.04037	1.7329
FBtr0070138	6.75749	8.90123	1.39284	1.53266	11.5345	16.9426
FBtr0070140	15.6167	20.2925	16.8256	18.8316	23.9481	35.0966
FBtr0070141	15.0549	18.9885	17.6066	19.7772	24.8735	37.6143
FBtr0070146	37.459	48.2434	32.709	36.7853	56.8888	83.8363
FBtr0070148	6142.31	8505.94	6609.76	7406.76	1912.89	2701.83
FBtr0070151	28.3069	36.9556	21.9247	24.6889	45.2029	67.7569
FBtr0070155	94.1169	114.883	52.424	58.8825	107.921	150.41
FBtr0070156	43.5043	53.1158	42.4991	47.5292	44.2909	62.399
FBtr0070157	1.6504	2.13196	10.9868	12.2178	5.22703	8.3904
FBtr0070159	386.27	490.329	566.658	636.766	334.442	473.972
FBtr0070160	18.0718	23.9246	17.936	20.1473	31.6826	48.3469
FBtr0070161	2.85529	3.57858	2.05853	2.33637	5.69553	8.75809
FBtr0070165	45.9154	58.0991	47.5369	53.4298	75.2543	110.352
FBtr0070168	3.13418	3.91023	5.46414	6.13569	8.67193	13.7415
FBtr0070169	4.44394	5.89797	4.75315	5.40178	2.56324	3.56409
FBtr0070170	20.9646	27.4092	15.8237	17.7558	44.6279	66.2514
FBtr0070173	21.6226	28.369	25.906	29.0985	21.5997	31.8293
FBtr0070175	1.25725	1.5502	0.00108661	0.0011957	1.27583	1.75031
FBtr0070176	30.2554	39.9255	25.8043	29.0898	36.1305	50.6146
FBtr0070177	3.09561	4.03285	10.8529	12.0862	3.23888	5.40995
FBtr0070178	3.157	4.28688	2.39587	2.63684	5.61641	8.67369
FBtr0070179	12.2547	16.2039	10.724	12.0894	7.14116	10.5132
FBtr0070180	1.95037	2.80094	0	0	0.839569	1.42255
FBtr0070181	1.66042	2.3403	0.638707	0.716968	0.892942	1.4647
FBtr0070182	45.5528	59.716	36.1337	40.5573	92.9332	137.794
FBtr0070185	0.258374	0.361135	1.55389e-06	1.77833e-06	1.3212	1.746
FBtr0070186	3.05546	4.22523	1.89461	2.1473	4.52839	6.14468
FBtr0070188	52.3106	67.5501	58.6085	65.7846	69.2193	102.571
FBtr0070197	15.5246	20.1059	13.9362	15.7162	9.58773	14.3936
FBtr0070203	15.3829	19.6656	3.10795	3.46825	16.8353	24.082
FBtr0070207	90.6903	117.751	101.685	114.285	119.357	175.158
FBtr0070209	13.0462	15.9271	20.7767	23.2096	23.6674	34.017
FBtr0070211	0.0440933	0.0618003	0.0097991	0.0107828	1.27817	1.64377
FBtr0070212	105.17	139.192	112.767	126.533	79.0606	113.987
FBtr0070213	0.136042	0.166049	0.237913	0.272276	0.744395	1.20649
FBtr0070215	6.61051	8.1462	5.0666	5.70312	8.58363	12.889
FBtr0070216	41.9788	55.2906	42.8997	48.1139	49.7332	72.9223
FBtr0070217	2.08061	2.78144	1.5931	1.79562	0.97287	1.34483
FBtr0070218	7.99298	11.0711	4.3785	4.89703	2.68212	3.80275
FBtr0070222	0.79454	0.984382	0.939867	1.06599	0.988678	1.28751
FBtr0070225	25.4124	33.8504	21.3542	24.1552	22.304	30.7827
FBtr0070230	54.0412	72.4207	57.3617	64.2695	36.5174	52.8486
FBtr0070231	2.87383	3.87088	1.3938	1.5491	1.43407	2.09459
FBtr0070233	56.4293	75.4199	60.7373	68.1833	70.3188	105.248
FBtr0070234	54.6336	73.5504	40.3428	45.1923	60.6973	89.1518
FBtr0070235	20.5674	26.6676	20.554	23.1309	25.3194	36.2585
FBtr0070236	7.06319	8.96655	4.28134	4.80072	4.14425	5.86395
FBtr0070237	17.3818	23.2649	17.9463	20.1434	16.85	25.1993
FBtr0070239	10.4862	13.7919	8.76069	9.85275	13.7212	20.044
FBtr0070241	35.4002	47.4582	34.435	38.5708	29.3027	42.1861
FBtr0070245	26.2883	35.1451	20.7209	23.2417	48.9798	71.459
FBtr0070250	8.33964	10.8791	3.80583	4.26848	14.4488	21.8599
FBtr0070253	1.62844	1.98764	1.21089	1.38497	5.69517	8.10492
FBtr0070255	0.750021	0.936153	0.526165	0.590696	1.73706	2.63756
FBtr0070256	17.1287	22.5411	9.58337	10.732	19.2899	28.546
FBtr0070258	7.67782	9.89329	2.46154	2.75985	28.6622	43.2531
FBtr0070259	35.2779	46.9325	33.3837	37.3996	38.4527	56.4904
FBtr0070263	3.12529	4.22352	2.43171	2.72257	1.39049	2.1725
FBtr0070266	1.19524	1.46538	1.47627	1.64276	1.53833	2.38338
FBtr0070269	13.0349	17.046	13.6682	15.3771	13.1243	19.0231
FBtr0070270	3.82629	4.68851	6.49922	7.3164	7.10109	10.9309
FBtr0070279	11.0162	15.0789	3.16676	3.54146	6.34896	9.68582
FBtr0070283	29.2984	38.2507	34.4551	38.5962	51.7754	76.8277
FBtr0070284	8.44673	10.647	0.577939	0.635961	8.30388	12.0875
FBtr0070289	143.272	201.268	104.187	116.904	71.7918	113.691
FBtr0070290	643.159	869.494	372.883	417.75	536.281	808.399
FBtr0070293	7.26062	9.93995	2.32304	2.57587	6.38268	9.54597
FBtr0070294	2.88487	4.03125	0.311004	0.345655	5.33081	7.88141
FBtr0070295	0.554398	0.759446	1.04915	1.1846	0.995377	1.54673
FBtr0070296	61.7513	83.2852	70.8706	79.3386	48.9627	70.6662
FBtr0070297	56.0916	72.0913	68.665	77.1214	60.3612	87.3619
FBtr0070298	3.55188	4.80692	3.62571	4.05309	2.96037	4.36784
FBtr0070308	23.3266	29.5265	26.9396	30.2233	47.1979	71.1839
FBtr0070310	9.34457	11.8325	5.72148	6.43302	16.2006	23.2356
FBtr0070311	15.4554	19.5418	16.7226	18.8013	24.8639	36.6988
FBtr0070312	71.4716	95.4861	79.9496	89.8336	55.2997	82.6114
FBtr0070314	37.171	47.755	42.0915	47.3384	44.2019	66.5766
FBtr0070315	26.9151	35.411	22.9519	25.7419	29.3248	42.8332
FBtr0070316	13.258	17.0126	13.1052	14.7062	13.5755	18.8566
FBtr0070317	5.73436	7.5453	5.85297	6.59474	7.60695	10.9895
FBtr0070318	6.4987	7.93751	7.74683	8.70692	13.7082	19.4558
FBtr0070319	10.6729	14.3522	6.21546	6.98228	7.21654	10.163
FBtr0070321	19.4426	25.4148	10.3033	11.561	20.8856	30.8445
FBtr0070326	15.314	19.9372	12.3875	13.9294	20.9599	30.1168
FBtr0070328	12.5429	17.773	4.84511	5.48661	3.04323	4.65977
FBtr0070330	3.92304	5.25181	2.93515	3.28414	5.72765	8.57817
FBtr0070331	22.6524	28.7391	33.1691	37.1791	31.609	47.2276
FBtr0070334	4.57744	6.26696	2.33053	2.63027	2.22698	3.48543
FBtr0070336	0.276838	0.339277	0.213127	0.235575	0.978937	1.62634
FBtr0070337	37.5414	47.974	43.7835	49.2252	79.4984	113.859
FBtr0070339	37.52	49.1433	39.2578	44.1163	56.6562	84.2085
FBtr0070343	1.8541	2.52292	1.5111	1.68972	1.06104	1.67851
FBtr0070344	36.2882	46.481	40.9757	46.0883	75.9293	106.949
FBtr0070346	49.6754	64.6585	53.8743	60.5438	69.1125	99.5818
FBtr0070347	23.7998	30.9061	29.6464	33.2864	36.037	54.5525
FBtr0070349	4.05631	5.29952	4.90399	5.50617	5.13956	7.5786
FBtr0070350	21.6254	27.4303	29.2884	32.7634	20.2262	28.4086
FBtr0070351	12.3657	15.9569	7.96846	9.00871	18.3288	27.702
FBtr0070353	10.2622	12.5278	16.5521	18.5881	14.2315	20.5321
FBtr0070356	3.82176	4.86513	9.21063	10.2036	29.1633	43.2316
FBtr0070362	8.29614	10.8923	6.39176	7.18199	10.7521	15.7326
FBtr0070363	3.91629	5.22922	3.97306	4.45752	4.23578	6.37094
FBtr0070364	29.9178	38.3003	42.8987	48.2168	58.9105	87.7369
FBtr0070365	54.2354	69.4866	77.102	86.4808	65.3411	97.1874
FBtr0070366	41.4968	54.9765	37.9279	42.5816	40.0979	57.9884
FBtr0070368	18.0015	23.2585	16.8884	18.9355	23.9359	34.4734
FBtr0070369	38.53	49.1547	25.234	28.3305	81.3966	120.352
FBtr0070370	6.80484	8.98334	5.17236	5.82268	20.4286	30.8451
FBtr0070371	30.0344	37.9437	52.8886	59.5433	27.55	39.6073
FBtr0070372	22.3289	29.2054	15.5628	17.4149	24.7553	36.2387
FBtr0070375	6.37726	8.61025	4.1819	4.69442	9.80038	14.9282
FBtr0070376	9.20525	12.0538	12.2299	13.6435	12.3681	18.0091
FBtr0070377	21.7314	28.8128	15.7776	17.7576	30.6753	44.8598
FBtr0070378	34.9599	45.7869	33.465	37.614	38.329	56.0252
FBtr0070380	1.66168	2.02821	0.535157	0.612452	1.49274	2.44109
FBtr0070381	3.31742	4.04918	11.0584	12.3848	8.14086	12.1561
FBtr0070382	3.00213	3.66434	2.06925	2.31974	1.47968	2.31152
FBtr0070383	5.84049	8.28782	1.20846	1.34535	8.06758	11.2907
FBtr0070386	164.936	219.653	175.811	197.195	145.274	213.63
FBtr0070387	18.5895	26.3675	5.49479	6.13899	1.52214	2.15566
FBtr0070388	1.1045	1.34813	0.898969	1.00135	1.10777	1.53771
FBtr0070389	17.8009	24.4947	7.93665	8.88776	14.8447	22.5343
FBtr0070390	118.159	154.03	166.379	186.57	138.174	204.747
FBtr0070392	19.0672	24.6921	22.5904	25.2402	36.4871	52.6329
FBtr0070393	14.9511	19.5097	14.616	16.3827	17.8658	26.6673
FBtr0070396	8.68163	11.341	7.50727	8.43751	8.72927	12.9736
FBtr0070398	67.1576	88.0684	66.4426	74.6346	69.0533	100.703
FBtr0070401	15.9518	21.4601	10.1232	11.3799	20.5725	31.7823
FBtr0070402	4.32365	5.30157	8.17252	9.25817	9.17803	13.382
FBtr0070403	0.686048	0.837746	0.046839	0.0516142	0.956636	1.5064
FBtr0070404	0.734884	0.901531	0.286237	0.317205	1.55817	2.2943
FBtr0070405	3.5904	4.97867	2.47998	2.76962	8.24029	11.1602
FBtr0070406	3.88582	5.21068	3.46339	3.85666	3.67825	5.72498
FBtr0070408	35.2589	45.9076	28.4028	31.8866	55.1859	80.5517
FBtr0070411	132.677	171.107	176.099	198.289	116.011	169.223
FBtr0070412	8.85408	10.8118	3.57289	3.95286	22.687	34.5109
FBtr0070414	4.95959	6.30577	4.70159	5.28485	7.60838	11.778
FBtr0070415	22.7069	32.5003	10.8883	12.2539	1.45431	2.45252
FBtr0070416	0.816024	1.09514	0.592117	0.65847	1.12783	1.56838
FBtr0070417	0.543325	0.670788	1.27827	1.46186	1.16738	1.52328
FBtr0070418	42.82	56.1002	49.3348	55.3564	37.8949	54.7074
FBtr0070419	16.4088	22.4164	8.46834	9.51789	7.24719	10.643
FBtr0070420	19.4076	25.9628	12.9377	14.529	15.9503	23.5918
FBtr0070425	63.7216	81.8665	73.1402	82.1568	62.4177	91.5312
FBtr0070429	33.4893	44.4767	33.2472	37.3924	27.4771	39.4476
FBtr0070430	12.1719	15.4051	4.24835	4.76728	37.4211	56.0091
FBtr0070431	13.3323	16.9608	13.2949	15.0021	19.7587	30.0451
FBtr0070433	1.84736	2.4659	2.97081	3.33479	5.14743	7.59792
FBtr0070434	39.2284	51.5245	38.2653	42.9803	38.7908	56.609
FBtr0070435	1.16842	1.59297	1.16478	1.30683	1.24943	1.95734
FBtr0070438	31.0954	39.9234	26.491	29.7803	35.4447	51.7293
FBtr0070439	14.0907	17.7961	13.7906	15.5204	32.8488	49.2228
FBtr0070440	6.14009	7.96998	4.65651	5.20475	6.82412	10.0927
FBtr0070441	55.1455	73.9185	35.5678	39.9288	71.0606	104.155
FBtr0070442	10.7367	14.2184	9.6021	10.7822	18.5275	27.5954
FBtr0070445	3.59581	4.38896	4.51964	5.05453	11.7264	17.7647
FBtr0070446	167.276	219.818	189.975	213.112	124.743	181.453
FBtr0070447	19.1635	26.076	11.9322	13.3428	22.4837	32.8434
FBtr0070448	8.21916	11.5243	5.4336	6.16656	1.76709	2.56179
FBtr0070457	6.41021	8.52833	2.15784	2.44484	14.7406	22.4974
FBtr0070458	0.659065	0.80444	3.98338e-08	4.38445e-08	0.918159	1.18079
FBtr0070459	38.0939	48.262	41.1369	46.1991	71.5954	108.505
FBtr0070467	2.97297	4.13142	2.25119	2.4772	19.8916	29.9289
FBtr0070468	5.53929	7.2017	0.171426	0.188987	3.75302	5.00541
FBtr0070469	8.85394	11.0986	10.6752	12.0005	5.16765	7.64117
FBtr0070471	2.97364	3.86616	2.77295	3.11193	2.65803	3.84969
FBtr0070472	2.54124	3.6093	0.165129	0.182044	1.49984	2.19372
FBtr0070474	3.28878	4.02258	6.54223	7.41394	4.95369	7.30741
FBtr0070475	7.22459	9.4372	6.10137	6.87445	7.85139	11.9487
FBtr0070478	17.4581	23.3164	10.8028	12.1099	22.7911	34.2564
FBtr0070479	17.8957	22.603	17.1203	19.2553	22.1665	32.7311
FBtr0070481	0.17843	0.245517	2.81758	3.15773	2.55215	3.61641
FBtr0070484	1.86707	2.37544	3.8235	4.28412	1.93001	2.78747
FBtr0070485	150.594	196.648	174.795	196.186	216.404	314.298
FBtr0070486	1.5688	1.91484	2.32831	2.60551	1.29322	1.99301
FBtr0070487	19.9023	26.11	19.9583	22.409	29.0799	42.0029
FBtr0070488	9.18696	12.172	7.09513	7.98029	10.8538	15.8779
FBtr0070490	50.5761	66.4981	59.659	66.8378	23.1273	33.7714
FBtr0070491	9.31875	11.4023	0.923138	1.03847	15.4755	24.5344
FBtr0070492	0.792055	1.01536	1.65382	1.86209	1.05878	1.53255
FBtr0070493	1.26161	1.6097	2.49814	2.81334	1.90964	2.77774
FBtr0070495	29.4526	39.0156	25.7135	28.8353	35.6399	51.8494
FBtr0070496	31.0237	41.6337	23.9973	27.0591	26.7866	38.5949
FBtr0070497	40.2362	53.0034	46.2818	51.9784	36.2567	52.8156
FBtr0070498	31.137	40.5395	30.5827	34.3712	29.3546	42.4975
FBtr0070499	29.267	38.9615	21.735	24.3715	23.6789	34.0325
FBtr0070501	20.6095	26.724	30.4354	34.2314	32.3829	49.2477
FBtr0070502	34.0958	44.4553	36.1669	40.6421	44.7688	65.197
FBtr0070507	12.0075	15.6021	19.3105	21.8706	31.7498	51.111
FBtr0070509	0.824379	1.00622	1.24801	1.3733	0.851507	1.21892
FBtr0070517	2.95435	3.60601	1.13998	1.28302	10.409	15.4786
FBtr0070518	0.546392	0.666914	0.284564	0.325555	1.17292	1.75841
FBtr0070519	1.37157	1.76987	2.60073	2.92061	1.28972	1.97074
FBtr0070525	63.0104	82.5121	62.8791	70.3387	84.9307	127.449
FBtr0070526	0.276898	0.352444	0.429046	0.486888	1.7608	2.5027
FBtr0070537	0	0	0	0	0.628459	1.06485
FBtr0070542	14.1384	18.3849	17.2031	18.9301	22.0625	35.1203
FBtr0070543	65.4855	87.1057	57.9365	65.0822	64.9253	93.8306
FBtr0070558	12.012	15.4945	9.41205	10.582	22.8107	33.8731
FBtr0070562	9.16974	12.0992	7.03938	7.87942	7.15253	10.5219
FBtr0070564	1.66754	2.34043	0.283859	0.312355	4.1382	6.74745
FBtr0070568	11.1689	14.1404	10.3979	11.7481	23.0075	32.269
FBtr0070569	23.2851	30.5038	23.9588	26.8514	30.9805	46.1638
FBtr0070571	0.33045	0.40334	0.3277	0.360597	1.56965	2.31145
FBtr0070577	1.1105	1.46054	0.585071	0.659275	2.06975	3.50694
FBtr0070582	19.4001	26.9123	3.78068	4.25535	3.01529	4.59401
FBtr0070583	8.48763	11.6527	4.72355	5.40575	9.90116	15.1844
FBtr0070584	23.325	28.762	38.3941	43.0446	75.0229	110.116
FBtr0070586	25.1001	31.2216	30.3255	34.023	32.9295	47.3848
FBtr0070587	3.14166	4.5071	2.48976	2.75785	9.71571	16.3696
FBtr0070590	15.0796	18.9111	17.3884	19.4247	25.1068	36.7858
FBtr0070596	1.72619	2.28975	1.09124	1.23087	1.30726	1.80696
FBtr0070597	36.6929	48.8877	38.4516	43.2604	42.2683	62.0945
FBtr0070598	18.1299	24.5741	20.5272	23.0466	15.3122	22.4769
FBtr0070600	153.007	202.597	180.877	202.491	154.324	223.014
FBtr0070609	0.564053	0.735588	0.105806	0.117033	1.13367	1.84081
FBtr0070610	0.220654	0.31555	0.107158	0.118535	0.955317	1.23734
FBtr0070611	77.8655	99.5315	82.2619	92.3634	117.79	173.372
FBtr0070613	3.19592	3.90087	0.557113	0.613085	12.871	19.2811
FBtr0070616	101.604	130.976	127.989	143.643	145.588	217.186
FBtr0070625	11.9292	15.5065	11.9598	13.4265	21.1308	31.1016
FBtr0070626	14.0779	18.0574	12.7043	14.2591	13.1772	19.7775
FBtr0070627	11.5087	14.624	8.75037	9.8266	22.4465	33.2072
FBtr0070638	11.8554	15.6956	10.8642	12.2344	14.8709	21.5589
FBtr0070639	452.01	593.253	235.582	264.762	470.442	677.057
FBtr0070641	10.0088	13.863	14.9694	16.6414	4.83972	6.37363
FBtr0070642	4.47749	5.46513	2.51215	2.82653	14.2938	21.129
FBtr0070643	2.19439	2.67866	2.80346	3.15817	4.49868	6.65535
FBtr0070644	60.2056	80.2213	41.8316	46.9868	73.7599	106.651
FBtr0070645	96.4799	130.299	20.2559	22.5498	33.8103	48.2843
FBtr0070648	47.5596	60.4429	33.6913	37.7616	51.6489	75.3727
FBtr0070650	0.828017	1.11063	3.40523	3.85451	2.12876	3.41617
FBtr0070652	34.9179	47.151	30.128	33.8535	29.5478	42.8775
FBtr0070655	33.8029	42.5108	28.9276	32.6842	22.1328	31.6069
FBtr0070656	3.6637	4.90802	2.78478	3.12104	4.48087	6.87931
FBtr0070663	320.853	442.432	18.7744	20.7069	104.726	145.397
FBtr0070664	4.63564	5.65817	0	0	6.15633	8.31286
FBtr0070665	2.85852	3.7297	5.17698	5.76115	1.50439	2.10223
FBtr0070666	0.330544	0.403455	0.000300894	0.000337923	2.13307	3.5196
FBtr0070668	2.31517	3.0883	1.17303	1.33245	2.88649	4.73615
FBtr0070669	51.9639	66.6244	66.5275	74.8545	40.7795	60.0543
FBtr0070670	17.0815	22.2394	19.7711	22.2335	25.2704	36.9479
FBtr0070671	24.6498	31.9927	30.0314	33.7071	26.5869	38.6927
FBtr0070675	132.612	175.629	142.027	159.619	122.194	179.142
FBtr0070677	2.55946	3.23857	2.03543	2.30459	7.31353	10.7174
FBtr0070678	36.1378	45.5138	41.9683	47.1085	52.1118	76.5698
FBtr0070680	25.6492	35.1273	23.3104	26.035	11.0779	16.0004
FBtr0070681	17.8899	24.5171	4.1265	4.64218	53.0498	76.8555
FBtr0070682	22.0531	27.8266	22.2574	24.9912	36.8812	56.1604
FBtr0070683	40.9742	52.4247	40.4681	45.5511	50.6797	73.6153
FBtr0070684	6.53192	8.45798	7.7899	8.77062	7.292	10.2821
FBtr0070685	47.7008	63.1707	40.1152	45.1361	49.8402	72.9887
FBtr0070686	35.6453	44.8961	44.2858	49.7081	78.8628	116.943
FBtr0070687	7.90273	11.0591	2.15863	2.37533	1.12281	1.54754
FBtr0070690	10.3068	12.7662	9.59361	10.8392	28.7955	43.1956
FBtr0070698	339.403	446.993	528.641	593.119	276.608	406.118
FBtr0070699	8.76471	11.2916	6.24575	7.0189	15.0738	22.0706
FBtr0070701	7.29773	9.3904	5.68286	6.40668	11.2892	17.0232
FBtr0070702	2.26226	2.83894	2.60838	2.92303	2.79203	3.73683
FBtr0070706	25.2196	30.7826	0.979332	1.12077	32.6228	46.7121
FBtr0070707	13.1641	18.0746	16.2591	18.5182	6.3358	9.64826
FBtr0070708	8.9566	11.4066	11.1151	12.3817	12.9592	18.6185
FBtr0070709	54.8033	69.8873	56.2084	63.2417	90.9269	133.345
FBtr0070711	3.10862	4.45983	0.99963	1.10225	0.866398	1.13156
FBtr0070721	19.239	24.1128	14.3452	16.1594	45.322	67.8126
FBtr0070723	1.45692	1.94742	2.26754	2.53356	2.86163	4.20749
FBtr0070724	3.7967	4.92617	1.40749	1.58521	3.64614	5.44937
FBtr0070740	42.6111	56.2973	39.9831	44.8925	44.1873	64.8093
FBtr0070741	0.952807	1.27254	0.803125	0.908029	1.03366	1.57098
FBtr0070748	57.9066	74.6053	47.2129	53.0731	61.5042	88.8351
FBtr0070749	1720.85	2169.34	1292.95	1451.51	3959.26	5855.57
FBtr0070751	47.2451	62.2876	40.617	45.7312	34.192	49.5263
FBtr0070752	2.29219	3.08705	2.80519	3.14073	2.60105	3.85822
FBtr0070753	5.83181	7.78056	6.77507	7.59106	6.48891	9.42595
FBtr0070756	15.0295	18.9739	12.3985	13.8609	25.4231	37.5685
FBtr0070758	0.337174	0.447081	0.473673	0.528826	1.42664	2.20246
FBtr0070762	36.7996	47.0935	26.0205	29.2692	77.5099	112.084
FBtr0070763	13.2115	16.9649	11.745	13.1823	22.5966	32.4419
FBtr0070772	19.089	24.793	22.9823	25.811	20.6229	30.0288
FBtr0070773	15.8327	20.4431	20.6498	23.2033	17.662	26.0848
FBtr0070775	23.2897	30.1038	28.6655	32.2231	26.1607	37.5741
FBtr0070777	11.1639	15.0839	11.9973	13.3963	6.13784	8.21859
FBtr0070782	30.6418	39.7084	37.0749	41.5921	39.0671	56.5482
FBtr0070783	88.4622	117.963	107.861	121.125	70.8013	102.611
FBtr0070784	6.01868	8.14016	8.17944	9.16163	1.62588	2.57242
FBtr0070785	8.087	10.3886	4.18542	4.68454	16.1901	22.9554
FBtr0070794	22.1321	27.3372	18.2922	20.6591	53.0682	77.9967
FBtr0070795	12.9533	16.1726	9.15159	10.2912	19.5274	28.9991
FBtr0070798	6.2754	7.98808	6.06838	6.85937	13.2341	19.645
FBtr0070799	98.653	135.573	103.721	116.499	48.0329	68.218
FBtr0070800	3793.69	5060.08	5294.46	5938.25	1820.65	2505.41
FBtr0070801	989.999	1268.78	838.026	937.795	1278.02	1874.12
FBtr0070807	7.86513	9.63895	7.89183	8.87382	16.3492	24.031
FBtr0070809	20.5278	26.7284	15.9219	17.8011	39.597	59.6386
FBtr0070821	7.02943	9.15951	9.22582	10.425	11.5551	16.9491
FBtr0070822	2660.77	3573.41	2325.63	2613.68	1933.07	2804.79
FBtr0070823	53.0538	65.4981	25.4947	28.5454	58.908	77.834
FBtr0070824	2.17715	2.82939	1.0454	1.15754	3.52913	5.26257
FBtr0070825	19.0719	25.2328	17.5595	19.6653	22.8836	33.6231
FBtr0070826	5.90626	7.58728	4.82471	5.45266	10.8437	15.95
FBtr0070827	3.09749	3.78222	3.17381	3.52843	9.94184	15.4569
FBtr0070828	2.50857	3.34571	2.56358	2.87478	3.44233	5.21602
FBtr0070829	12.3758	16.3057	8.08635	9.08494	16.3558	24.025
FBtr0070830	31.4236	40.9663	23.028	25.8395	42.5485	63.0996
FBtr0070832	8.74557	11.5595	7.3743	8.20381	12.1555	17.5431
FBtr0070837	23.7582	29.2894	26.599	29.964	51.1332	75.7436
FBtr0070839	3.62017	4.61276	0.395407	0.438397	6.22637	9.37721
FBtr0070840	59.8365	78.4533	50.3691	56.5001	94.3173	141.647
FBtr0070841	3.46198	4.2257	6.53449	7.40479	8.1381	12.0619
FBtr0070842	6.05184	8.58325	0.490897	0.544513	2.34169	3.50597
FBtr0070843	20.3857	26.3787	25.4693	28.6063	27.3127	39.4513
FBtr0070844	0.0129404	0.0166418	0.28454	0.313149	1.84146	2.72509
FBtr0070846	7.3183	9.35097	8.48942	9.55413	10.5283	15.7178
FBtr0070847	10.1879	13.2697	7.12986	8.0277	13.5468	20.0811
FBtr0070848	6.89901	8.55952	1.25345	1.41552	11.9435	17.6843
FBtr0070849	29.2906	37.8584	25.7572	29.0338	45.6155	66.3549
FBtr0070852	9.13286	12.0365	7.60749	8.55803	15.4557	22.6142
FBtr0070858	2.79061	3.68909	1.89424	2.12502	2.3894	3.45347
FBtr0070859	7.71102	9.81931	8.61771	9.68237	21.2098	32.5085
FBtr0070860	7.32177	9.47951	2.91784	3.32666	12.6995	18.8747
FBtr0070866	14.2375	18.8989	12.8319	14.4102	30.8005	45.5922
FBtr0070867	5.24742	6.99248	4.72189	5.28164	2.65113	3.91107
FBtr0070874	8.64746	11.2356	6.8589	7.7161	10.7516	15.3424
FBtr0070875	2.43375	3.17245	0.0721006	0.0796683	7.09824	11.9114
FBtr0070877	8.16477	10.3338	6.88568	7.77554	13.6714	18.8312
FBtr0070884	23.1161	30.7023	25.504	28.593	31.8136	47.1171
FBtr0070886	0	0	0	0	0.954127	1.61666
FBtr0070887	2.57104	3.25819	5.32755	5.94024	2.98726	4.48743
FBtr0070889	1.45426	1.98754	0.768429	0.861834	1.35882	2.11347
FBtr0070892	64.9281	83.7463	79.751	89.5898	99.1023	148.474
FBtr0070894	19.7482	25.0436	20.2379	22.7598	24.9248	35.8359
FBtr0070895	28.9711	39.6435	20.5763	22.9831	26.6191	41.4845
FBtr0070896	29.9981	39.396	36.0514	40.5787	27.6877	39.959
FBtr0070897	11.9735	15.3656	13.6174	15.326	19.9587	29.6824
FBtr0070898	19.639	26.0499	18.7023	20.9927	22.3193	32.8116
FBtr0070899	25.9677	34.3038	23.0924	25.9134	35.6183	52.2882
FBtr0070900	1.67976	2.22927	1.70347	1.89941	1.69439	2.631
FBtr0070903	10.6376	14.1788	6.73418	7.53795	9.58362	13.3404
FBtr0070904	1.29251	1.67828	0.505061	0.562848	2.42893	3.77209
FBtr0070905	59.8826	77.8754	61.3728	68.9407	67.5203	97.9023
FBtr0070907	157.433	204.647	194.343	218.616	116.068	167.948
FBtr0070909	75.3394	99.6921	85.272	95.5318	85.1843	122.686
FBtr0070910	20.1235	25.6433	12.6206	14.1908	23.2124	34.8247
FBtr0070912	71.6428	97.7114	53.7245	60.3005	45.1463	65.5463
FBtr0070913	0.899315	1.22275	1.20675	1.33711	0.993135	1.40011
FBtr0070914	27.8222	36.6752	25.2155	28.3312	43.7661	65.2462
FBtr0070915	52.2761	64.4678	21.6093	24.3732	182.902	280.297
FBtr0070916	2.67048	3.38922	2.29265	2.56949	4.92073	7.86419
FBtr0070918	49.532	68.879	26.6247	29.853	25.7567	37.7691
FBtr0070921	6.13885	7.72254	6.09381	6.84833	19.4089	29.3593
FBtr0070922	98.7115	125.091	93.0224	104.462	157.506	231.594
FBtr0070924	1.76875	2.25502	10.094	11.2258	7.23508	11.2079
FBtr0070925	11.551	14.7429	11.7362	13.1863	22.2197	32.4008
FBtr0070930	57.3031	75.3546	56.3603	63.2489	60.6487	87.2285
FBtr0070933	83.343	105.62	49.6	55.7049	194.954	285.149
FBtr0070937	4.06658	5.41137	17.7999	19.9483	5.47815	9.23357
FBtr0070938	27.6205	35.611	9.3735	10.5903	32.3499	46.8224
FBtr0070945	6.20382	7.89052	4.68927	5.28904	4.04464	6.14496
FBtr0070946	22.0589	28.0332	15.9248	17.8787	49.3523	70.649
FBtr0070947	12.8803	17.4499	27.7938	31.2128	48.4063	74.6187
FBtr0070948	0.452129	0.558944	0.783593	0.887221	2.62036	3.82662
FBtr0070950	12.4774	15.4906	6.4368	7.23311	25.3474	37.2407
FBtr0070951	5.11212	7.04462	2.169	2.4171	1.20972	1.55674
FBtr0070952	44.7746	57.7792	40.8757	45.9082	80.4137	117.787
FBtr0070953	99.3052	130.203	102.424	115.043	116.034	172.533
FBtr0070954	15.2587	20.1361	22.6699	25.4395	5.43682	7.00674
FBtr0070957	1.46243	1.80261	1.8116	2.0579	5.04419	7.31658
FBtr0070959	0.505577	0.681201	1.12579	1.25432	1.22223	1.65279
FBtr0070961	2.99338	3.99878	1.32006	1.47362	3.64029	5.54945
FBtr0070962	8.38796	10.8183	6.64886	7.45168	13.245	19.3845
FBtr0070963	21.8914	27.8157	23.9975	27.023	35.5275	52.8147
FBtr0070964	7.18276	8.94202	5.05264	5.66164	15.4872	21.9978
FBtr0070965	8.50013	11.4979	5.29813	5.95968	4.31786	6.71036
FBtr0070966	2.98026	3.89731	2.25277	2.53812	3.3687	4.94821
FBtr0070967	1.64423	2.16242	1.42178	1.60271	1.79433	2.65499
FBtr0070968	1.4926	1.95312	1.11316	1.25255	1.80047	2.69122
FBtr0070970	8.16721	10.6731	8.40283	9.47656	10.8843	16.5221
FBtr0070972	11.3406	14.9987	10.0371	11.262	8.80185	12.4281
FBtr0070974	10.4604	13.2798	9.24287	10.4002	17.9665	26.528
FBtr0070980	417.61	542.591	521.822	585.271	500.749	719.358
FBtr0070981	6.96053	8.69754	3.25986	3.60555	5.80013	8.86002
FBtr0070983	962.139	1281.85	1386.81	1553.45	639.418	921.843
FBtr0070985	2.1149	2.83526	2.01857	2.29315	3.06966	4.42372
FBtr0070986	4.68781	6.3203	1.1432	1.27757	4.90045	6.84653
FBtr0070987	2.22243	2.71266	1.22244	1.399	2.82175	4.07311
FBtr0070988	8.45803	10.8757	8.84383	9.95904	16.4252	23.8529
FBtr0070989	6.76722	8.67217	5.68105	6.36227	14.2242	21.4056
FBtr0070991	16.9486	22.5604	19.3534	21.7473	15.4982	22.9399
FBtr0070992	197.261	262.21	300.69	337.178	150.8	226.352
FBtr0070993	275.444	353.883	328.646	369.569	324.336	473.238
FBtr0070994	37.2098	49.4058	41.4443	46.5276	41.8775	60.1612
FBtr0070995	0.711396	0.910648	2.17006	2.47727	1.01891	1.45126
FBtr0071003	37.8748	50.8424	27.4108	30.8718	59.0926	86.365
FBtr0071004	15.4811	19.4589	18.4977	20.7258	15.9695	24.0793
FBtr0071005	56.91	70.0283	60.3974	67.6523	76.0135	110.555
FBtr0071006	3.19804	4.20249	3.11346	3.50936	4.05839	5.41475
FBtr0071007	2.95927	3.87958	7.24606	8.13176	3.05899	4.44099
FBtr0071008	2.5333	3.1818	0.700454	0.785118	5.58832	8.76597
FBtr0071013	0.630793	0.770584	1.34793	1.54253	1.56443	2.31258
FBtr0071015	32.506	43.926	31.0641	34.8187	31.0204	46.5835
FBtr0071018	23.0972	30.4928	21.354	24.0197	35.3708	53.1975
FBtr0071019	40.4639	54.8019	36.9312	41.447	41.1739	59.4502
FBtr0071020	6.45947	8.36476	4.69865	5.28061	12.5492	18.3452
FBtr0071032	3.70829	4.8663	3.64265	4.10402	6.04041	9.19217
FBtr0071033	8.67094	11.2204	4.29612	4.72739	14.4771	21.2133
FBtr0071035	3.06819	3.9331	4.68832	5.26047	2.09054	3.01387
FBtr0071036	15.9336	19.8673	19.1158	21.4044	17.7223	25.6295
FBtr0071038	27.914	35.6688	27.0743	30.3906	35.5293	51.5301
FBtr0071039	47.6653	62.6882	45.4969	51.0721	52.7984	77.8303
FBtr0071040	165.378	220.262	172.662	193.188	153.642	221.77
FBtr0071041	4.44881	5.79916	5.26566	5.92181	10.8017	16.1971
FBtr0071042	9.58307	11.7009	12.4565	13.984	12.1153	19.3578
FBtr0071047	5.1554	6.69726	6.91252	7.76021	11.313	17.3638
FBtr0071048	2.06427	2.55661	3.9058	4.39726	1.38619	1.97427
FBtr0071049	28.4023	36.9688	27.8175	31.2326	49.8149	73.4266
FBtr0071052	18.0414	23.3642	14.5532	16.3294	37.4643	54.8463
FBtr0071065	8.41393	10.8525	5.34964	6.00326	17.9757	27.2511
FBtr0071066	34.9749	44.7083	30.6989	34.4055	73.5756	109.673
FBtr0071068	1.63944	2.00186	2.16053	2.43208	1.93478	2.8924
FBtr0071070	17.4454	22.6615	15.738	17.6387	29.2478	43.6268
FBtr0071071	6.47184	8.12211	5.24099	5.8883	12.7176	18.5303
FBtr0071072	23.0107	29.8276	30.5323	34.229	42.985	62.6041
FBtr0071073	86.6707	110.678	86.9067	97.6869	103.813	154.728
FBtr0071074	2.11479	2.93717	1.89828	2.12836	1.99543	3.16095
FBtr0071076	23.7332	30.4977	19.4066	21.8015	39.4643	58.4163
FBtr0071077	13.511	17.3176	11.5131	12.9293	27.7586	41.193
FBtr0071079	6.61367	8.76933	5.48803	6.1632	8.00453	11.9589
FBtr0071087	2.48667	3.29889	1.003	1.11548	2.95776	4.3787
FBtr0071089	23.0547	29.7852	27.6655	31.0892	33.2195	49.0831
FBtr0071090	75.8595	98.3524	79.8811	89.854	67.4414	96.5627
FBtr0071091	62.3534	80.9208	65.6407	73.664	92.7709	136.598
FBtr0071092	13.2479	17.2521	14.2109	15.9406	19.5473	28.6274
FBtr0071093	14.1698	18.0491	9.88802	11.122	19.2882	28.8503
FBtr0071094	2778.26	3671.82	3263.45	3660.85	2357.28	3383.1
FBtr0071095	14.9851	18.8423	11.7858	13.1956	56.0757	91.9088
FBtr0071096	343.478	434.033	417.979	467.996	439.931	627.478
FBtr0071101	4.94075	6.38544	2.28757	2.54485	3.12375	4.02719
FBtr0071102	2.85111	3.49783	1.25781	1.43484	10.3866	16.0197
FBtr0071105	21.5603	27.9149	15.0319	16.9722	28.9652	42.1506
FBtr0071107	30.8104	39.784	27.8441	31.1249	30.0085	43.5633
FBtr0071108	8.97278	12.4813	10.8395	12.2301	13.1641	19.1613
FBtr0071109	6.84486	9.20797	2.57027	2.86552	9.13043	13.9245
FBtr0071110	2.26007	2.86538	1.57262	1.77119	1.0845	1.57678
FBtr0071111	2.25947	2.79889	3.18332	3.61177	3.17426	4.60576
FBtr0071112	15.4241	19.069	18.3615	20.5249	29.5649	44.2953
FBtr0071113	11.0041	14.2552	8.84927	9.74678	14.552	19.7769
FBtr0071114	42.5826	56.0488	39.6457	44.8188	56.8278	83.8016
FBtr0071116	0.443961	0.54189	1.18385	1.32497	1.75944	2.65182
FBtr0071117	22.0444	28.7911	25.9403	29.1114	25.3669	37.0236
FBtr0071118	2.15249	2.90454	1.43487	1.60584	1.44656	2.32113
FBtr0071119	30.6104	39.749	29.0519	32.7163	32.2329	47.2235
FBtr0071120	1.0114	1.2576	0.39099	0.441981	0.754254	1.03497
FBtr0071122	1.84005	2.29869	1.12421	1.26436	1.95659	2.64438
FBtr0071123	3.20424	3.91103	9.41009	10.3975	12.187	19.1223
FBtr0071125	18.7488	24.1199	14.1111	15.8525	26.4953	39.5561
FBtr0071129	6.87706	8.58022	3.9436	4.4543	14.197	20.22
FBtr0071130	18.2217	24.4362	22.3384	24.9601	18.9534	28.7392
FBtr0071131	5.11539	6.50045	2.74471	3.07578	7.04598	9.63133
FBtr0071132	9.87632	12.5664	8.13516	9.12536	14.4364	21.4389
FBtr0071135	2655.84	3464.3	4105.19	4603.49	2400.3	3430.38
FBtr0071136	2.80831	3.43677	0.0372604	0.0417684	17.2401	28.1853
FBtr0071140	15.5871	19.029	10.0826	11.3664	37.616	58.4691
FBtr0071141	0.0674641	0.0842015	2.79631	3.08162	3.82163	6.30454
FBtr0071142	21.2573	28.4808	7.47746	8.39173	35.342	52.3056
FBtr0071143	66.9539	85.2785	72.5038	81.4821	106.438	155.222
FBtr0071145	13.6146	18.0542	6.4777	7.30022	11.8599	17.2838
FBtr0071146	43.8497	58.2278	36.7267	41.2261	34.3649	51.3656
FBtr0071147	153.585	191.691	92.995	104.936	174.254	243.76
FBtr0071151	9.24738	11.8781	13.627	15.4317	24.4464	34.3739
FBtr0071152	23.316	30.0947	17.2119	19.2994	33.7486	48.2972
FBtr0071153	1.08646	1.32611	2.20957	2.48686	0.994055	1.45541
FBtr0071155	16.9811	22.5405	14.3444	16.0492	28.8212	41.8145
FBtr0071157	3.73258	4.8305	3.47773	3.89723	10.2545	14.4927
FBtr0071158	6.11988	8.07975	6.1322	6.88272	12.33	18.0463
FBtr0071166	20.6242	26.9417	25.626	28.7657	40.1156	62.6009
FBtr0071167	144.825	189.605	143.685	161.137	156.509	223.489
FBtr0071168	20.326	25.6268	22.3396	25.0523	53.6869	82.7428
FBtr0071169	9.54006	13.0666	6.00664	6.73483	13.8328	21.706
FBtr0071171	1.76124	2.14984	0.00141723	0.00157656	2.03769	2.86051
FBtr0071174	20.0992	26.2418	19.4246	21.8465	24.7568	37.0105
FBtr0071175	25.4799	33.0664	25.2975	28.3693	31.9285	47.7058
FBtr0071178	0.669175	0.816781	1.01785	1.15334	1.04408	1.62995
FBtr0071179	42.2603	56.2015	40.5115	45.4071	51.0042	72.5952
FBtr0071180	39.6476	51.4914	41.9854	47.1045	41.6758	59.5799
FBtr0071181	63.7854	83.9443	75.5139	84.7251	57.0558	83.1731
FBtr0071183	5.74004	7.00643	4.61244	5.0776	5.82466	7.49075
FBtr0071184	7.13933	9.58967	7.65712	8.59356	7.59426	11.1734
FBtr0071188	10.3504	13.4871	9.71306	10.8917	12.4462	18.419
FBtr0071189	1.57032	1.98975	1.73724	1.94485	2.74527	4.14412
FBtr0071190	82.5722	107.722	96.3523	108.259	83.6744	123.45
FBtr0071191	3.55644	4.62187	4.60568	5.1703	5.54525	7.68553
FBtr0071192	31.7902	43.0208	35.3079	39.6524	19.6039	27.894
FBtr0071194	26.3736	33.7193	25.8686	29.1008	23.2757	33.0806
FBtr0071197	114.337	147.733	102.039	114.463	179.509	266.455
FBtr0071198	12.8461	16.1344	10.0809	11.2953	24.7999	36.4798
FBtr0071201	23.9309	33.0586	7.38661	8.19724	43.4198	61.4139
FBtr0071202	36.4619	48.7572	20.7445	23.1102	58.6745	84.1372
FBtr0071203	992.142	1304.33	251.902	281.267	606.738	854.5
FBtr0071204	1359.45	1860.97	310.763	345.533	595.312	851.766
FBtr0071208	1.69708	2.07148	1.07587	1.23046	3.50139	5.74295
FBtr0071209	2.48858	3.17453	1.81261	2.03664	2.66109	3.78542
FBtr0071213	0.455019	0.618569	1.42643	1.61625	1.75304	2.80546
FBtr0071215	0.503474	0.614591	0.483763	0.532328	1.4377	2.22958
FBtr0071216	1.7428	2.26959	2.08924	2.34117	1.87164	2.75604
FBtr0071217	10.8394	13.9132	6.63662	7.46869	7.55652	11.1504
FBtr0071219	13.0988	16.3017	15.143	17.0325	22.5261	32.7238
FBtr0071220	13.1564	17.5386	7.64222	8.54276	11.2311	16.5446
FBtr0071221	6.29498	8.05069	4.73733	5.31674	14.3178	21.6354
FBtr0071222	20.6234	26.3505	7.36157	8.28035	44.6421	67.0111
FBtr0071223	5.38009	6.82211	3.50292	3.95002	11.727	18.1725
FBtr0071225	7.76178	10.2677	5.92545	6.59636	14.6823	22.6281
FBtr0071228	68.8514	91.8449	49.4962	55.5961	71.4637	103.1
FBtr0071233	5.35644	6.53795	7.0915	7.91213	14.1138	20.6673
FBtr0071234	21.9503	28.7951	22.0169	24.7345	29.5957	42.9952
FBtr0071236	15.4989	19.762	13.6089	15.2911	21.4986	31.0913
FBtr0071237	1.61949	2.09088	1.69758	1.91659	6.43192	9.5046
FBtr0071238	2.32407	2.9318	1.04795	1.18362	3.84844	5.67882
FBtr0071240	4.15159	5.58173	3.57593	3.99252	2.95449	4.51175
FBtr0071241	11.9117	15.094	12.665	14.1504	24.1478	35.7845
FBtr0071242	16.4228	21.0038	18.0554	20.1749	13.1977	18.7528
FBtr0071245	33.242	43.4326	25.1521	28.2388	50.3191	74.9809
FBtr0071246	7.0412	9.28474	3.44981	3.85957	8.4817	13.4005
FBtr0071248	0.000604761	0.000738158	3.40698	3.75188	11.3122	16.6773
FBtr0071249	67.2248	90.8447	68.3026	76.7746	37.0063	54.2528
FBtr0071250	85.7114	111.813	89.4276	100.35	67.3384	97.575
FBtr0071251	42.4716	54.494	43.988	49.3144	40.0862	56.9846
FBtr0071253	4.56005	6.02812	0.578581	0.640465	2.98181	4.0221
FBtr0071255	144.207	191.771	168.721	189.388	85.5811	124.955
FBtr0071263	1.89225	2.42162	2.19742	2.47603	2.32384	3.54052
FBtr0071264	1.75791	2.47279	1.07876	1.20693	1.3762	2.02588
FBtr0071266	20.0358	24.5262	23.0286	25.8538	60.3506	93.1644
FBtr0071268	10.5642	13.4542	8.66722	9.73415	19.842	29.4014
FBtr0071269	5.36769	6.55205	4.30123	4.83315	10.683	15.3211
FBtr0071270	0.140772	0.174253	0.265627	0.292751	0.886802	1.49435
FBtr0071271	0.0967799	0.128716	0.155169	0.173808	1.17638	1.92348
FBtr0071272	103.187	140.361	102.978	115.504	43.0296	57.7391
FBtr0071273	32.1862	43.4064	53.159	59.5726	21.5059	32.494
FBtr0071274	15.6671	19.9101	6.71046	7.54306	15.7698	21.6964
FBtr0071275	64.7887	81.0937	80.2334	90.0112	97.7631	142.494
FBtr0071276	113.91	154.333	179.073	200.681	91.1609	132.093
FBtr0071277	72.0939	101.524	28.0887	31.4923	16.7146	23.4786
FBtr0071278	14.4024	17.634	3.42908	3.79969	23.9362	35.9946
FBtr0071280	55.8787	72.3571	74.8662	84.0897	49.395	72.0718
FBtr0071281	2.48599	3.06806	6.01787	6.66806	10.7083	15.9649
FBtr0071284	0.354918	0.487924	0.357098	0.398435	0.726255	1.18771
FBtr0071285	10.2101	13.717	11.0041	12.3495	17.1893	25.4359
FBtr0071286	8.41048	10.407	10.4918	11.7778	9.03183	13.1255
FBtr0071289	640.462	834.221	733.723	824.762	587.86	839.562
FBtr0071293	4.6938	5.84363	4.39626	4.91536	7.91003	10.9547
FBtr0071294	2.81424	3.43512	2.13995	2.38823	2.66325	4.05396
FBtr0071295	5.61951	7.31944	2.69188	3.03072	6.70477	9.86203
FBtr0071296	1.81887	2.22021	3.36201	3.77497	2.07139	2.94807
FBtr0071297	4.70437	6.25783	4.90019	5.54769	5.81354	8.04051
FBtr0071298	9.76948	12.5603	9.05809	10.292	14.6878	22.2438
FBtr0071299	9.39884	11.9651	8.88413	9.97436	10.5549	15.3547
FBtr0071300	51.2831	66.7595	54.8591	61.6406	60.5401	87.7962
FBtr0071302	13.3198	16.953	11.3296	12.7541	15.9466	22.9634
FBtr0071303	1.84223	2.26411	1.63394	1.85281	2.35952	3.59882
FBtr0071304	0.029274	0.0357312	0.213249	0.241015	5.17642	6.65708
FBtr0071305	7.96295	10.518	7.53734	8.4156	9.26038	14.0873
FBtr0071306	2.8863	3.60628	2.00381	2.26245	9.55735	14.1737
FBtr0071313	29.5939	38.6269	27.4007	30.6393	27.9526	38.7865
FBtr0071314	0.933324	1.28456	6.11599	6.8686	4.86812	7.29461
FBtr0071315	10.4876	13.653	8.87161	9.95524	15.2242	22.3489
FBtr0071316	10.4485	13.8992	6.58986	7.41116	8.0675	11.231
FBtr0071317	14.2999	18.3395	13.5814	15.2616	27.8041	40.4315
FBtr0071319	15.2653	18.646	24.1028	26.9626	32.8122	48.1865
FBtr0071321	21.2446	27.7188	24.1815	27.2343	20.6559	29.5391
FBtr0071324	198.402	270.436	193.806	217.242	121.529	177.971
FBtr0071326	16.4197	20.1221	17.9316	20.134	27.2527	39.6331
FBtr0071327	1.38416	1.87172	1.89872	2.13744	3.65017	5.64246
FBtr0071328	0.858952	1.04842	0.898265	1.028	1.43158	2.31151
FBtr0071332	8.06079	10.5661	6.38993	7.17507	10.2994	15.114
FBtr0071334	20.687	26.7941	20.5046	23.0725	29.1324	44.1889
FBtr0071336	1.17218	1.55607	1.66288	1.86608	1.67255	2.47532
FBtr0071338	2.55598	3.26315	3.45554	3.87018	2.23184	3.21403
FBtr0071339	4.60084	6.06735	4.70171	5.28402	8.0951	12.6308
FBtr0071340	6.21585	8.1085	6.33326	7.12218	13.832	20.5927
FBtr0071342	44.7102	57.7487	62.9104	70.5072	48.603	71.1095
FBtr0071343	79.9273	106.265	77.3104	86.7985	97.355	151.477
FBtr0071344	77.6969	100.535	88.4316	99.4039	78.9924	115.327
FBtr0071345	1491.16	2016.03	1680.19	1884.14	810.486	1162.08
FBtr0071346	4.05634	5.56309	3.59003	4.01933	1.42204	2.1691
FBtr0071347	5.94212	7.93886	5.90147	6.66011	7.56237	11.1148
FBtr0071348	8.98647	11.4921	10.0197	11.2849	15.8361	23.9212
FBtr0071349	16.9662	22.6337	11.0332	12.3778	23.6841	35.696
FBtr0071350	117.925	159.543	100.048	112.242	88.1362	129.696
FBtr0071351	1.39024	1.702	0.819047	0.921738	1.63477	2.15905
FBtr0071353	29.9266	39.3447	28.4144	31.8924	33.0245	48.1717
FBtr0071356	0.359137	0.438355	1.24799e-23	1.37337e-23	0.823607	1.05919
FBtr0071357	1.48106	1.92359	0.396385	0.453637	1.83512	2.64238
FBtr0071358	31.5974	41.2535	29.0846	32.5983	37.7853	54.4502
FBtr0071360	2918.89	3751.52	3749.39	4206.47	4081.12	6047.52
FBtr0071361	24.3118	30.9632	28.9668	32.5241	41.365	60.7677
FBtr0071362	24.3118	30.9632	28.9668	32.5241	41.365	60.7677
FBtr0071363	24.781	31.5886	24.8672	27.9242	45.4834	66.1329
FBtr0071366	157.614	204.006	175.647	197.361	133.991	191.382
FBtr0071367	0.581879	0.720702	1.2022	1.36088	1.10849	1.69997
FBtr0071368	28.6589	38.1167	21.6422	24.2701	37.5961	55.9264
FBtr0071371	5.03729	6.34249	1.88821	2.14259	8.04966	12.0395
FBtr0071372	204.593	265.247	330.482	372.213	152.038	220.794
FBtr0071391	2.41105	3.37422	1.18644	1.32014	6.82893	11.1378
FBtr0071393	103.287	134.845	94.7402	106.281	140.104	200.839
FBtr0071394	40.3198	53.2722	37.3687	41.9287	54.221	79.4322
FBtr0071397	0.691467	0.967635	0.464879	0.528331	0.936497	1.47016
FBtr0071398	1.42509	1.73944	6.95777	7.72673	3.3632	5.31115
FBtr0071402	39.2406	51.5322	41.0254	46.1695	38.1555	55.9683
FBtr0071404	3.41942	4.18456	2.3425	2.62057	7.53626	10.5118
FBtr0071405	6.93579	8.87504	2.32264	2.59583	12.263	17.9438
FBtr0071406	0.618739	0.779729	0.987239	1.09369	1.4991	2.28108
FBtr0071415	3.56729	4.51228	2.25235	2.54259	15.2489	22.1258
FBtr0071419	1304.84	1690.55	1824.93	2049.68	779.668	1121.67
FBtr0071421	0.958963	1.34385	0.750932	0.827558	5.2628	8.13168
FBtr0071422	4.03411	5.29687	6.45375	7.23237	4.32368	7.25331
FBtr0071424	2133.6	2746.62	2770.64	3109.32	1623.51	2358.9
FBtr0071430	131.631	173.529	154.286	173.04	103.909	151.423
FBtr0071438	200.219	260.953	248.449	278.348	193.839	284.512
FBtr0071439	11.9229	15.4169	10.5353	11.8253	17.6085	25.5289
FBtr0071441	4.3889	5.92079	1.39201	1.55576	5.75254	8.40012
FBtr0071444	8.99775	12.7218	1.26956	1.42084	1.64868	2.23932
FBtr0071447	9.42369	12.4664	8.38171	9.41311	17.2003	25.4606
FBtr0071449	281.122	355.088	433.275	486.098	366.919	538.206
FBtr0071450	3.50459	4.8357	3.3146	3.71635	2.99028	4.6001
FBtr0071451	25.6438	33.8041	25.2621	28.3692	28.4144	40.6758
FBtr0071452	30.1946	39.9023	26.6559	29.9505	36.6011	53.2646
FBtr0071453	27.6691	36.9839	27.7074	31.1642	32.623	48.005
FBtr0071458	13.9663	17.8619	14.3215	16.0322	6.48932	9.47559
FBtr0071461	78.4328	103.988	80.5964	90.5966	69.1681	102.462
FBtr0071465	10.9209	13.3298	5.3485	6.06488	19.3022	29.445
FBtr0071470	8.58262	10.4946	6.49611	7.22869	11.5315	15.2941
FBtr0071472	119.024	158.562	106.107	118.947	153.674	225.481
FBtr0071484	1.01852	1.44729	0.49574	0.553734	0.642884	1.08929
FBtr0071487	9.0058	11.8658	9.45222	10.5909	8.04492	11.379
FBtr0071489	5.98844	7.6351	6.99208	7.8865	9.295	13.6275
FBtr0071491	3.14844	4.10152	2.80516	3.15277	4.82477	6.94123
FBtr0071494	75.0875	101.547	120.429	134.966	55.2903	78.5468
FBtr0071495	1.72373	2.23185	4.03543	4.5504	2.89121	4.01032
FBtr0071497	15.3644	20.1432	12.0734	13.5746	23.2649	34.6429
FBtr0071498	58.1297	75.3633	33.6568	37.8616	70.7554	102.255
FBtr0071499	17.5316	21.3991	35.9258	40.2841	26.8931	39.1964
FBtr0071500	11.8192	16.1148	2.38884	2.68898	5.29109	7.4099
FBtr0071503	30.6665	40.1778	23.3003	26.1578	44.5018	65.6444
FBtr0071511	5.8291	7.5112	3.08399	3.45268	15.6804	23.3619
FBtr0071519	61.4812	78.6887	115.895	130.162	58.9517	86.2453
FBtr0071520	11.5371	14.5879	13.6418	15.2689	10.3973	14.1193
FBtr0071522	187.785	242.825	182.909	205.356	216.947	318.914
FBtr0071524	2.92405	3.59004	1.30843	1.45699	2.85805	4.21951
FBtr0071526	17.4727	23.2062	15.489	17.39	18.2984	27.079
FBtr0071530	32.3435	40.3978	39.5852	44.4488	55.8924	81.6028
FBtr0071532	45.1225	58.552	37.9087	42.6652	52.7103	77.5974
FBtr0071533	18.7324	23.9622	28.2606	31.6444	35.1528	51.9236
FBtr0071535	3.01433	3.88839	3.3486	3.7231	8.56545	12.313
FBtr0071536	8.03805	10.5482	8.45663	9.50702	7.51957	11.1804
FBtr0071537	7.98962	9.76255	6.27895	7.00611	12.2694	17.3298
FBtr0071538	8.01651	11.0646	1.92767	2.19617	3.43765	5.67967
FBtr0071539	0.854695	1.06281	0.0714811	0.0817295	2.16616	3.59088
FBtr0071540	0.432172	0.529936	0.993398	1.13671	3.06531	4.91739
FBtr0071541	156.414	207.685	168.813	189.747	167.195	245.15
FBtr0071545	2.56897	3.13563	3.02897	3.39936	5.23014	6.93216
FBtr0071546	18.6545	23.7462	15.4372	17.3207	26.1237	38.651
FBtr0071547	35.6877	47.2978	31.3464	35.1321	40.16	58.0301
FBtr0071548	18.0479	23.908	16.0442	17.9703	19.6435	28.9361
FBtr0071549	40.5909	52.9751	57.6422	64.5553	34.5189	50.4893
FBtr0071562	16.446	21.7427	20.6459	23.158	22.3914	32.7845
FBtr0071563	3.09436	3.78355	1.50602	1.69967	5.70758	8.72534
FBtr0071569	225.208	305.286	187.28	210.122	182.035	267.65
FBtr0071573	28.0429	37.8738	23.7571	26.6615	26.7705	38.5323
FBtr0071575	20.2047	26.5971	20.3169	22.8457	33.1863	48.0737
FBtr0071576	20.7388	27.4168	21.8953	24.6001	25.8557	37.9894
FBtr0071578	2.36041	3.26034	1.43181	1.61385	1.33075	1.93677
FBtr0071582	29.5648	37.1508	24.1804	27.1415	40.032	58.269
FBtr0071583	4.54388	5.99297	3.00404	3.35326	3.40304	5.12372
FBtr0071589	16.2447	19.9008	14.5887	16.2869	26.4488	39.5359
FBtr0071591	0.461961	0.565267	1.36004	1.55644	2.62805	4.26255
FBtr0071592	437.134	540.99	181.418	203.085	551.406	756.527
FBtr0071593	0.000962854	0.00138236	1.25694e-05	1.4009e-05	3.7964	4.88232
FBtr0071600	8.88827	11.3054	5.59646	6.29235	30.2431	44.0509
FBtr0071602	19.7228	25.3657	14.9914	16.9021	19.0735	27.8402
FBtr0071603	13.3119	16.7122	15.7209	17.6452	16.1269	23.2973
FBtr0071604	98.7021	126.892	120.832	136.039	97.6254	143.559
FBtr0071606	0.216039	0.296812	0.272424	0.304364	1.63943	2.16311
FBtr0071607	13.2969	16.8445	13.4811	15.1223	26.9851	39.7677
FBtr0071608	1.69918	2.07398	0.904104	1.02068	2.86586	4.60537
FBtr0071609	14.4053	19.3489	10.2137	11.4566	19.7557	29.542
FBtr0071610	3.95767	5.24821	5.13397	5.73207	2.73415	4.12873
FBtr0071613	5.26344	6.69467	5.55091	6.23009	10.078	15.2716
FBtr0071614	2.77932	3.54519	2.15608	2.41869	4.83815	6.82147
FBtr0071615	6.84414	8.613	6.32737	7.06915	15.9809	23.1871
FBtr0071616	14.0987	17.9572	9.42917	10.5726	30.968	46.4346
FBtr0071617	7.42313	9.42959	4.73114	5.34103	15.5923	23.1758
FBtr0071618	1.91672	2.4565	2.06099	2.33044	2.56393	3.55981
FBtr0071622	2.52622	3.20731	5.13541	5.75044	3.42061	4.91888
FBtr0071623	4.0739	5.58106	1.26659	1.42543	1.0256	1.66139
FBtr0071628	38.1686	48.5685	25.4733	28.5872	65.9049	98.8268
FBtr0071629	17.8096	23.6025	17.4562	19.6142	19.4895	28.0305
FBtr0071632	10.1298	12.823	12.2335	13.7392	16.1787	23.6307
FBtr0071636	5.06325	6.24065	6.00595	6.68783	10.8873	14.7679
FBtr0071637	7.95815	10.1245	4.58419	5.17128	16.6866	24.3699
FBtr0071638	1.00034	1.22923	2.07339	2.33468	3.5566	5.59924
FBtr0071639	306.601	414.28	312.408	349.918	126.678	183.47
FBtr0071640	18.1447	23.4609	21.7541	24.5071	30.425	44.048
FBtr0071641	20.1673	26.271	17.0161	19.1246	30.0628	44.2858
FBtr0071653	6.6498	8.11672	10.3797	11.6646	5.98177	8.65297
FBtr0071654	5.11292	6.8667	2.434	2.72762	3.89402	5.95419
FBtr0071658	32.646	43.2138	34.5554	38.802	31.3735	47.2677
FBtr0071660	15.7825	20.425	14.3636	16.1261	21.3656	31.5321
FBtr0071661	9.42779	12.1266	6.64619	7.48191	15.724	23.6384
FBtr0071662	7.88997	10.7107	8.6853	9.66559	4.17912	5.64409
FBtr0071663	4.2827	5.86407	4.56601	5.12446	2.45152	3.61035
FBtr0071666	13.307	17.5321	7.00253	7.91738	24.1706	36.8563
FBtr0071670	181.153	231.131	246.19	276.448	218.055	321.652
FBtr0071672	1.93333	2.43855	1.78437	1.99302	4.09339	5.81878
FBtr0071673	103.24	133.397	228.766	256.925	23.8788	30.7219
FBtr0071674	2.96224	3.61564	0.260517	0.298144	0.895137	1.19251
FBtr0071676	171.852	220.128	255.558	287.012	199.845	289.516
FBtr0071677	4.47216	5.46166	4.95805	5.45618	2.32049	2.98803
FBtr0071678	1.22507	1.4953	0	0	2.00514	3.39748
FBtr0071679	13.566	17.2778	12.5855	14.1254	32.8866	49.3162
FBtr0071680	2.89988	3.66771	2.7568	3.11475	4.18367	6.01735
FBtr0071681	0.0342167	0.0440471	1.08823	1.20328	1.37322	2.27441
FBtr0071683	45.855	60.29	51.1152	57.467	40.7417	58.8698
FBtr0071686	12.4713	15.967	11.6062	13.0443	18.9163	28.0864
FBtr0071687	10.2866	13.6269	9.84095	11.0283	11.3194	16.792
FBtr0071688	15.5128	20.1541	11.4459	12.8781	28.6282	42.9323
FBtr0071690	13.8412	17.7933	23.0309	25.7848	12.7399	18.6399
FBtr0071699	6.77457	9.31752	2.27642	2.56473	3.10802	4.55448
FBtr0071700	9.83266	12.2306	13.4868	15.0818	25.2065	37.0247
FBtr0071701	8.54664	11.121	3.90046	4.39764	10.6942	16.0894
FBtr0071703	25.9951	32.7697	50.4433	56.5177	31.1049	43.4003
FBtr0071708	12.4646	16.2841	3.90265	4.38835	20.2144	28.899
FBtr0071709	15.6812	20.1741	3.83558	4.31326	11.1415	15.9
FBtr0071711	8.36172	11.1777	4.57449	5.15057	7.05186	11.0879
FBtr0071712	13.0714	17.3742	7.72628	8.70738	14.621	21.5029
FBtr0071713	3.50605	4.81428	2.12385	2.3908	2.81964	4.47572
FBtr0071726	7.68474	9.95913	5.19379	5.82951	12.8756	19.3595
FBtr0071746	26.9069	35.1206	21.3561	23.9667	40.9408	58.6409
FBtr0071747	14.7713	19.4647	8.85286	9.98109	11.9011	18.452
FBtr0071755	16.0898	20.8419	12.0848	13.5797	20.0977	29.4513
FBtr0071756	10.936	14.1258	8.67762	9.73603	16.1841	23.6984
FBtr0071757	2.46586	3.24455	2.8794	3.21259	3.18085	4.82543
FBtr0071758	12.9713	16.8224	9.44605	10.5726	16.5023	23.8945
FBtr0071761	2.8243	3.57035	3.63161	4.06867	14.112	20.7036
FBtr0071763	7.57164	10.2113	2.2923	2.58493	2.50346	3.42697
FBtr0071767	13.6208	17.9773	11.4889	12.8903	20.8852	31.285
FBtr0071769	1.65073	2.08247	3.77659	4.22451	4.5761	6.81994
FBtr0071770	6.73113	8.79913	5.30896	5.95007	9.69758	14.2876
FBtr0071771	7.5868	9.78625	6.63047	7.47088	3.88212	5.80797
FBtr0071772	50.3558	65.1189	68.0028	76.3919	52.42	77.0055
FBtr0071774	17.148	22.0387	14.5539	16.326	30.8812	45.0066
FBtr0071781	0	0	0	0	1.0938	1.40667
FBtr0071782	0.585266	0.830113	0.782886	0.891061	5.70199	7.90914
FBtr0071784	14.6984	18.6279	7.55545	8.522	8.90828	13.635
FBtr0071785	16.5618	21.5743	30.1588	33.746	8.336	11.6908
FBtr0071786	10.6463	13.9836	10.4371	11.6749	17.8551	27.3212
FBtr0071787	11.7037	14.8627	7.56402	8.51084	17.7629	27.0619
FBtr0071790	38.5786	50.9858	43.117	48.4882	38.6301	57.023
FBtr0071791	1.23502	1.50743	2.59943	2.94546	4.3502	6.88716
FBtr0071792	3.78014	5.1062	6.13487	6.83477	7.74075	10.4482
FBtr0071793	0.561993	0.685956	1.11838	1.23825	1.49228	2.31953
FBtr0071800	11.0771	14.1965	8.16799	9.20704	23.6337	35.0088
FBtr0071802	22.2595	29.0594	16.0031	17.9425	33.8411	49.8544
FBtr0071803	0.266109	0.324807	0.22478	0.257246	0.838314	1.3657
FBtr0071813	26.0418	33.1899	25.7514	28.7809	17.2508	25.0854
FBtr0071814	10.0795	13.2758	11.9588	13.3643	9.33844	14.0273
FBtr0071815	4.28323	5.66386	4.44256	4.9629	6.2736	8.91064
FBtr0071816	10.4421	13.6869	14.8547	16.6729	10.05	14.5493
FBtr0071820	68.8551	92.0311	55.9287	62.8858	59.7437	85.9679
FBtr0071822	6.4058	8.52401	8.50493	9.51	4.80838	6.88845
FBtr0071827	14.0911	18.1237	3.35932	3.84448	19.147	29.2137
FBtr0071828	77.3788	103.396	67.8739	76.3104	64.9703	94.4377
FBtr0071832	5.91347	7.8537	4.87916	5.46482	11.7021	17.3875
FBtr0071833	30.8733	39.5525	33.2125	37.3199	28.1684	41.5719
FBtr0071834	13.1932	17.0545	12.0087	13.4792	18.5181	27.2084
FBtr0071837	14.9501	20.3007	9.60232	10.7198	8.00246	11.7102
FBtr0071838	12.7293	16.6719	12.7661	14.3345	13.6939	20.2114
FBtr0071840	1.05483	1.36765	2.22575	2.4869	3.61433	5.94817
FBtr0071841	4.66899	5.72603	0.885293	0.989998	6.5202	8.86226
FBtr0071842	35.6563	45.2945	40.7219	45.6747	50.223	72.706
FBtr0071843	8.82489	10.9111	11.3771	12.7451	6.85081	9.71592
FBtr0071845	31.2309	40.1525	20.6623	23.22	27.0867	39.5154
FBtr0071848	3.56571	4.64765	4.87406	5.47164	3.38438	5.11571
FBtr0071849	16.2192	20.1971	19.0401	21.4437	10.4207	15.1433
FBtr0071850	4.11405	5.90616	1.3985	1.59927	0.625629	1.00263
FBtr0071855	3743.76	4830.93	5255.42	5894.75	3666.64	5303.12
FBtr0071856	320.443	434.902	356.465	399.611	107.732	166.079
FBtr0071860	66.9866	85.2602	101.143	113.843	80.3884	116.954
FBtr0071862	0.214046	0.26126	2.68834	2.96678	0.830157	1.06766
FBtr0071865	9.88149	12.831	21.6547	24.2334	12.9903	19.5547
FBtr0071868	22.7391	29.2596	23.9504	26.8808	40.1791	58.1542
FBtr0071883	934.553	1236.75	1044.77	1173.1	736.337	1057.04
FBtr0071897	8047.71	10708.1	10676.9	11960.3	6821.93	9901.44
FBtr0071902	22.3745	29.3116	19.536	21.878	21.1572	30.8425
FBtr0071903	7.31496	9.58084	6.74102	7.56314	7.18475	10.609
FBtr0071904	13.4122	17.4488	12.1278	13.611	22.9015	33.7545
FBtr0071905	10.2547	13.1709	12.4687	13.9934	12.7367	18.879
FBtr0071906	29.268	38.1453	37.6667	42.3541	29.9197	41.8622
FBtr0071907	31.877	40.2401	28.9607	32.4644	41.9228	60.0239
FBtr0071910	6.2685	7.86281	6.74255	7.56396	9.83801	14.4898
FBtr0071911	552.228	699.156	487.323	547.887	970.545	1407.64
FBtr0071913	51.3739	67.4987	64.012	71.6623	90.5273	134.612
FBtr0071914	81.3576	111.178	96.0982	107.927	74.5626	113.097
FBtr0071928	1.62663	2.09585	2.55571	2.84853	2.2016	3.13086
FBtr0071929	1.97045	2.40509	0.968152	1.10799	1.5963	2.05291
FBtr0071931	6.1186	8.06826	6.83414	7.67304	2.02504	3.10341
FBtr0071933	931.794	1212.51	1099	1233.35	1097.5	1568.59
FBtr0071934	7.51018	9.64466	10.4743	11.7344	7.41616	10.9594
FBtr0071935	3396.84	4551.67	3293.52	3693.76	2401.16	3521.97
FBtr0071936	39.2854	52.0214	32.8228	36.8026	44.0819	63.0457
FBtr0071937	16.8971	21.3651	20.3194	22.756	31.3042	45.7168
FBtr0071938	12.2795	16.0427	12.2863	13.7276	20.1324	30.1012
FBtr0071943	3.65487	4.76852	3.53384	3.97023	5.37298	8.47629
FBtr0071951	1.88568	2.63173	1.36047	1.5219	1.46283	2.30841
FBtr0071958	13.6812	18.3535	24.4569	27.2757	32.6191	47.7715
FBtr0071960	4.36114	5.93164	0.707366	0.798544	1.8094	2.67363
FBtr0071963	7.55339	10.0006	7.2722	8.14299	6.15954	8.94571
FBtr0071982	489.094	634.632	649.091	728.682	363.542	522.17
FBtr0071984	28.2136	36.8915	30.947	34.6558	28.8526	41.4299
FBtr0071985	5.44049	7.35334	6.42299	7.18654	4.17288	6.15839
FBtr0071988	16.6614	21.7121	11.2988	12.6524	29.6757	43.4475
FBtr0071993	51.1613	67.0085	44.0927	49.4463	79.8657	117.949
FBtr0071994	12.7014	16.0789	6.35683	7.17117	15.0734	22.2311
FBtr0071996	17.8131	22.9392	14.2456	16.004	29.5453	44.2473
FBtr0072010	29.3597	38.0395	30.7887	34.6198	37.963	55.1683
FBtr0072011	1.06948	1.36375	0	0	6.83594	10.8171
FBtr0072013	13.1431	17.4648	19.0528	21.3859	12.8794	18.4033
FBtr0072014	7.09542	9.49158	9.41575	10.5647	5.93245	9.03108
FBtr0072015	18.1694	23.6504	15.9447	17.8936	15.1449	21.843
FBtr0072025	0	0	0	0	2.70523	4.57731
FBtr0072027	7.59623	9.79737	9.99649	11.224	10.4997	15.5939
FBtr0072028	6.30788	8.13766	3.50802	3.94688	8.85311	12.9825
FBtr0072030	115.152	144.667	125.658	140.911	116.716	171.707
FBtr0072031	2.11109	2.94374	3.8919	4.34195	0.832044	1.07004
FBtr0072033	190.654	247.507	214.319	240.295	268.976	396.373
FBtr0072034	6.47611	8.70362	4.47311	5.00687	2.6979	4.49107
FBtr0072036	43.3521	56.5593	43.7551	49.1358	47.187	68.4985
FBtr0072037	18.8638	24.7831	20.9888	23.5487	17.9908	26.1365
FBtr0072058	33.7673	44.0908	26.5627	29.8662	54.7811	80.1276
FBtr0072060	71.1314	93.1297	81.5371	91.5533	49.8824	71.1661
FBtr0072061	22.4085	28.3465	2.44514	2.69071	17.5711	23.1265
FBtr0072062	30.6238	39.4532	37.0076	41.4317	37.5965	55.9786
FBtr0072064	9.39162	12.2473	9.85284	11.0277	13.7793	19.9104
FBtr0072066	17.3501	21.9737	13.6335	15.3628	30.3155	44.3252
FBtr0072067	1.69864	2.25543	0.437593	0.487087	1.76974	2.58085
FBtr0072068	0.834514	1.14838	0.276717	0.307943	2.59572	4.17078
FBtr0072069	2.69808	3.34872	0.0748883	0.0853475	2.20582	2.84775
FBtr0072070	0.246058	0.343116	2.19396	2.4157	0.801742	1.32642
FBtr0072072	12.4508	15.4576	10.6699	12.0402	28.0916	38.8762
FBtr0072073	8.44549	10.6584	5.38442	6.03578	17.9215	26.5974
FBtr0072083	5.19149	6.33662	6.86016	7.68501	9.61843	14.2126
FBtr0072084	87.5123	111.198	123.174	138.222	98.7836	144.654
FBtr0072085	38.4687	51.2657	22.9095	25.7482	69.774	102.785
FBtr0072087	3.87368	4.76966	3.34688	3.76059	12.2068	18.5416
FBtr0072091	159.941	214.595	174.833	195.454	150.983	223.927
FBtr0072095	19.3675	25.0704	22.0037	24.6602	24.2824	35.7337
FBtr0072096	12.6703	16.0821	10.04	11.3126	22.5802	33.2139
FBtr0072099	25.2582	32.9483	23.9082	26.8386	33.934	49.5924
FBtr0072100	2.97282	3.89197	5.54149	6.25825	4.80314	7.14961
FBtr0072111	7.02388	9.52607	71.4262	81.5237	4.93026	7.3668
FBtr0072112	86.0526	115.663	62.7934	70.3631	80.1635	115.751
FBtr0072114	116.47	160.658	79.6033	89.2849	65.9076	96.575
FBtr0072120	23.6933	31.7266	16.958	18.977	22.2984	33.1608
FBtr0072124	11.5893	15.2201	10.1427	11.4163	16.0786	23.6302
FBtr0072126	207.713	275.498	254.833	286.067	195.028	281.926
FBtr0072127	1.95009	2.56178	3.1172	3.50054	1.42577	2.12748
FBtr0072128	24.9445	32.5919	21.7622	24.4488	24.6925	36.323
FBtr0072129	28.1226	36.7082	26.7916	30.0873	37.6603	55.134
FBtr0072131	2.2686	3.08373	1.75848	1.99493	2.54356	3.97164
FBtr0072132	22.3674	28.9813	20.3759	22.8656	42.694	63.5068
FBtr0072133	4.90901	6.60289	1.89897	2.1155	10.8913	16.3679
FBtr0072134	10.5504	13.8669	8.10895	9.05321	16.7551	23.9998
FBtr0072136	1.13547	1.38972	0.11626	0.128918	3.34652	5.59315
FBtr0072137	0.080539	0.0989486	0.0134818	0.0149553	0.910299	1.49191
FBtr0072140	4.18029	5.40143	5.70589	6.42136	5.23722	7.64492
FBtr0072141	258.643	341.889	350.38	393.436	196.842	282.162
FBtr0072142	7.83743	10.254	11.9225	13.3989	4.88423	7.18474
FBtr0072144	0.0632443	0.0881506	0.0393783	0.0442333	1.04673	1.38023
FBtr0072145	0.740758	1.02354	0.728369	0.814261	1.07675	1.71098
FBtr0072147	16.6221	21.2472	18.1549	20.4162	25.7899	37.6844
FBtr0072151	30.7087	39.9803	29.7362	33.3716	37.0665	54.1169
FBtr0072152	16.8068	21.2116	17.0903	19.1422	35.5012	54.1417
FBtr0072153	2.72221	3.60998	0.83422	0.931339	0.822781	1.27465
FBtr0072154	5.5317	6.75282	6.05259	6.78727	18.1095	27.62
FBtr0072156	15.4419	19.9358	14.428	16.188	28.6405	42.344
FBtr0072157	0.120355	0.147275	0.269042	0.296109	1.22028	1.95279
FBtr0072158	18.7765	25.045	14.0253	15.6929	9.2144	13.8053
FBtr0072162	3.08475	3.95672	3.19951	3.61626	5.05857	7.41754
FBtr0072163	495.614	644.608	840.833	943.105	525.733	751.422
FBtr0072164	33.2365	43.4234	14.3474	16.2375	35.3744	57.8148
FBtr0072165	7.28533	9.65518	5.08587	5.69626	6.51371	9.58977
FBtr0072166	37.5697	47.6153	40.9181	45.8791	69.4489	100.441
FBtr0072167	26.695	35.1778	33.3104	37.4326	33.5293	52.3747
FBtr0072168	17.88	23.0333	21.5851	24.2268	24.849	36.6545
FBtr0072172	25.4247	31.5098	23.1691	25.8074	21.519	31.5392
FBtr0072173	870.822	1093.01	882.201	989.702	1299.91	1921.55
FBtr0072174	21.0551	29.7268	13.4753	15.1589	1.95504	2.80964
FBtr0072175	1795.63	2296.96	2170.71	2434.13	2236.9	3205.14
FBtr0072176	2311.33	3180.76	3145.45	3519.39	719.571	1053.36
FBtr0072177	12.5195	15.7702	6.46125	7.23661	21.4121	33.442
FBtr0072179	9.3234	11.3799	11.9089	13.3497	25.3447	37.9187
FBtr0072185	1529	1906.69	1250.15	1400.32	2087.32	3081.4
FBtr0072187	33.9546	44.1451	45.7469	51.2308	43.0784	63.6152
FBtr0072188	747.381	940.535	791.609	888.511	1235.95	1781.94
FBtr0072189	5.53185	6.85586	1.49604	1.70748	9.85972	14.4452
FBtr0072191	17.3699	22.6695	13.0379	14.6483	20.8043	30.3054
FBtr0072192	18.7404	24.7639	20.7897	23.3635	29.4745	44.4369
FBtr0072194	28.3187	35.1043	16.741	18.59	51.4464	79.6419
FBtr0072195	2.17314	2.83218	2.52617	2.82563	2.1457	3.02349
FBtr0072196	3.37172	4.36444	4.12692	4.61677	3.3905	4.74082
FBtr0072201	11.0833	14.1164	8.51734	9.55941	21.4284	31.3093
FBtr0072202	40.7986	54.289	43.8688	49.3102	40.5846	60.2575
FBtr0072203	0.349632	0.489813	0.219468	0.244944	3.16007	5.06786
FBtr0072204	43.3006	56.7911	34.7904	39.0076	63.3781	94.5552
FBtr0072205	8.9404	10.9155	8.74369	9.80839	18.9741	27.7005
FBtr0072207	49.6827	66.4566	56.7685	63.7258	41.9359	60.9314
FBtr0072208	10.1316	13.0442	5.81184	6.54507	11.6366	17.4618
FBtr0072210	9.97944	12.4198	4.88144	5.50459	14.2689	20.3065
FBtr0072211	12.3953	16.9455	12.5447	14.2048	11.2833	17.1566
FBtr0072212	10.3307	14.044	10.0849	11.4096	9.48086	14.1738
FBtr0072213	4.27562	5.85517	4.41515	4.99617	4.10708	6.24928
FBtr0072214	27.2165	35.9035	21.6544	24.4852	19.9384	28.8983
FBtr0072215	1.1042	1.34897	1.06583	1.20588	3.34365	5.29655
FBtr0072216	14.904	19.5788	10.4557	11.7778	9.67024	14.4226
FBtr0072217	72.1298	91.8847	100.478	112.725	61.3212	88.724
FBtr0072218	1.8822	2.30059	1.30866	1.46197	1.11066	1.63802
FBtr0072219	737.488	946.598	791.943	890.04	733.812	1047.5
FBtr0072220	77.8762	104.133	72.7718	81.6789	90.2539	132.463
FBtr0072221	1.74529	2.29963	2.24596	2.52003	1.67445	2.51767
FBtr0072225	83.8631	107.535	95.1685	106.807	96.9292	141.276
FBtr0072226	119.739	158.633	110.305	123.803	158.179	233.043
FBtr0072227	1.02252	1.25964	0.0317534	0.0357037	8.58158	12.8988
FBtr0072233	76.9471	101.955	81.4011	91.299	79.0068	113.875
FBtr0072234	67.6692	92.2073	68.6449	76.7919	32.3991	49.1337
FBtr0072235	109.876	142.197	176.126	197.616	92.7053	137.46
FBtr0072236	27.5873	35.9732	31.3394	35.0884	35.5784	53.0954
FBtr0072237	25.2561	32.284	27.6567	31.0845	43.2907	63.9984
FBtr0072239	3.42923	4.62443	4.71092	5.22017	3.85642	5.64107
FBtr0072241	37.8633	48.7976	36.5204	41.1395	53.9632	81.6054
FBtr0072242	195.473	260.925	201.584	226.499	146.951	214.21
FBtr0072245	0.610761	0.745482	0.645397	0.738614	1.40565	1.96483
FBtr0072249	16.8882	21.4933	19.8279	22.2454	23.6432	35.2484
FBtr0072250	12.9098	16.7986	10.176	11.4174	16.461	24.2014
FBtr0072253	4.04621	5.80829	2.9208	3.24691	0.973822	1.25513
FBtr0072254	2.54152	3.18511	1.9721	2.17941	2.6299	3.38217
FBtr0072255	0.00367482	0.00515125	1.72213	1.94012	2.73658	4.53987
FBtr0072256	12.8511	16.2989	10.1951	11.4765	17.5069	25.2948
FBtr0072258	418.075	548.157	463.959	521.326	385.25	556.817
FBtr0072260	13.4138	16.965	8.64318	9.65548	18.2567	26.833
FBtr0072261	12.0079	15.8156	11.0869	12.4629	11.8784	17.3019
FBtr0072262	41.1275	54.4902	37.6931	42.2897	46.4557	68.7399
FBtr0072263	4.74071	6.05371	5.71856	6.4134	2.04624	2.83672
FBtr0072266	15.2549	20.2433	9.74398	10.9484	22.3057	33.0228
FBtr0072268	9.41356	12.2031	7.39185	8.31499	28.9486	43.0816
FBtr0072269	2.77064	3.66131	2.63439	2.95791	1.08817	1.65655
FBtr0072270	35.3407	44.8987	46.1727	51.8526	25.1894	36.7442
FBtr0072271	11.7163	15.3368	9.916	11.125	16.9951	26.0026
FBtr0072277	12.4286	15.3453	13.1908	14.8322	20.5947	30.1718
FBtr0072280	17.8456	23.5957	17.2379	19.3948	22.5288	33.8336
FBtr0072285	10.2639	13.3813	6.53632	7.35324	15.6048	22.7196
FBtr0072287	22.6899	30.0956	18.1024	20.3222	25.5274	37.7519
FBtr0072290	40.8115	52.1638	50.9808	57.3668	48.5337	71.5143
FBtr0072302	6.31498	7.92836	4.91879	5.52702	15.7071	23.5259
FBtr0072303	5.89302	7.61176	5.61976	6.1851	6.21897	8.8325
FBtr0072307	48.2626	63.8309	54.2179	60.889	45.351	66.3329
FBtr0072308	21.9233	28.5976	20.5379	23.0678	24.8564	36.2857
FBtr0072309	1.31503	1.806	1.15417	1.28872	1.36581	2.13135
FBtr0072315	36.5289	49.337	30.479	34.2859	28.6244	40.7155
FBtr0072317	20.1909	26.9458	16.9571	19.0955	24.9107	36.6273
FBtr0072320	13.2164	16.5724	16.9749	19.0175	14.7758	20.9514
FBtr0072321	3.80282	4.87045	9.27992	10.3801	5.8029	8.44116
FBtr0072323	17.0462	21.9264	9.46381	10.6335	20.8714	30.9748
FBtr0072324	5.646	7.05599	15.3988	17.1204	3.71352	5.35718
FBtr0072325	8.55969	11.0409	15.7665	17.61	12.3972	19.3221
FBtr0072326	5.13082	6.56024	3.80358	4.24711	3.91508	6.35543
FBtr0072328	3.25948	4.21155	2.7626	3.10495	6.0956	9.21612
FBtr0072332	69.4461	92.8099	65.3482	73.4229	43.9339	65.5351
FBtr0072334	0	0	0	0	1.41554	2.39847
FBtr0072338	14.0168	18.2223	13.4008	15.0566	22.3352	33.1108
FBtr0072339	211.551	280.703	314.591	353.398	216.925	320.559
FBtr0072340	32.4191	43.2153	22.2018	24.8587	14.1279	21.289
FBtr0072342	14.0076	18.4338	13.4324	15.079	21.1409	30.8321
FBtr0072343	40.5586	53.909	58.3933	65.5407	56.7682	86.7571
FBtr0072344	21.0792	28.1974	12.23	13.7183	21.4403	31.8546
FBtr0072346	50.6901	66.3767	65.7715	73.6968	62.2929	91.6943
FBtr0072347	19.1551	24.8088	16.344	18.3487	20.579	29.8919
FBtr0072348	2.55746	3.38664	2.55945	2.86429	3.40982	4.744
FBtr0072349	10.9235	14.1949	12.0625	13.5394	16.6019	24.8035
FBtr0072364	1.98884	2.75728	0.350492	0.389648	1.24432	1.93171
FBtr0072366	1.99497	2.44306	1.86502	2.07434	1.94949	2.72146
FBtr0072369	0.979336	1.39879	0.413884	0.466576	1.51298	2.41723
FBtr0072374	91.9901	120.778	111.826	125.594	74.7116	108.409
FBtr0072375	10.0089	13.0996	8.94741	10.0257	14.7195	21.8901
FBtr0072391	29.6464	39.7841	25.7683	29.2727	40.5805	55.3799
FBtr0072392	136.628	174.495	179.255	201.94	99.8817	144.337
FBtr0072393	4.62398	5.84795	3.75735	4.24056	4.60646	6.59149
FBtr0072395	17.7344	23.172	21.484	24.1515	17.2836	26.4504
FBtr0072397	2.58636	3.15686	1.86832	2.09999	4.78634	7.1168
FBtr0072398	4.7755	6.42833	6.15129	6.86847	4.47871	7.0194
FBtr0072399	7.75912	10.7515	4.83414	5.41765	2.39318	3.5488
FBtr0072401	1.98765	2.53846	0.566657	0.623583	1.1941	1.77737
FBtr0072402	0.914632	1.17793	0.244471	0.269031	3.63386	5.72131
FBtr0072404	2.89169	3.83071	1.94339	2.19697	3.35368	4.86677
FBtr0072405	12.4148	15.6678	9.87596	11.0893	10.5122	14.3975
FBtr0072406	1939.45	2493.74	2658.17	2978.24	2095.11	2996.03
FBtr0072409	16.1231	20.487	15.4385	17.3617	23.9027	34.7629
FBtr0072410	8.54487	11.5498	5.17262	5.81497	10.7051	16.0046
FBtr0072411	82.6385	105.972	95.403	107.018	108.287	159.741
FBtr0072412	20.0444	26.7596	14.5155	16.1702	17.9871	26.5328
FBtr0072417	4.98661	6.38196	6.38429	7.14679	3.0972	4.53928
FBtr0072423	11.7173	14.9766	9.31584	10.4648	19.2371	28.4385
FBtr0072425	12.76	16.4645	9.92453	11.1248	28.9333	43.1549
FBtr0072426	0.614924	0.750563	1.3487	1.49591	4.08057	6.34884
FBtr0072427	4.789	6.01405	0.972173	1.10774	9.07323	13.841
FBtr0072428	5.7789	7.47204	1.20511	1.37718	14.021	21.4574
FBtr0072429	35.0959	47.8399	40.2238	45.0743	22.6571	33.7333
FBtr0072433	27.6429	36.6513	27.4758	30.873	25.8441	38.6064
FBtr0072434	2.38047	3.11745	4.08254	4.56281	4.97983	6.67827
FBtr0072435	5.69925	7.31652	2.95117	3.30732	8.34591	12.0873
FBtr0072436	32.063	41.5344	39.5564	44.385	31.864	46.2429
FBtr0072437	144.925	186.809	214.756	241.613	147.477	213.522
FBtr0072451	4.02367	5.26805	1.81812	2.02202	0.85554	1.25699
FBtr0072454	4.04314	5.52689	5.92665	6.62546	1.36634	1.94679
FBtr0072464	11.162	13.7871	7.1539	8.06943	20.8792	30.7304
FBtr0072465	3.41916	4.59471	5.1114	5.75425	9.00594	13.5783
FBtr0072468	22.8545	30.2402	14.0744	15.9151	14.839	20.5861
FBtr0072469	47.557	62.7579	75.0787	84.2468	55.6787	82.1355
FBtr0072470	0.00753443	0.0106611	0.555415	0.611466	0.608108	1.02484
FBtr0072471	1.55853	1.90369	2.79031	3.13097	2.53849	3.43159
FBtr0072477	4.43843	5.66008	5.6561	6.34436	1.27193	2.14744
FBtr0072478	4.90592	6.02776	0.542844	0.607666	15.4366	22.209
FBtr0072479	4.35938	5.55764	5.47119	6.1357	10.3333	16.7872
FBtr0072480	1.18485	1.46583	10.8762	12.1899	14.7669	21.2859
FBtr0072481	7.19278	9.28704	2.22035	2.52275	13.523	20.6665
FBtr0072483	15.5959	20.7362	8.95385	10.068	21.366	31.8827
FBtr0072484	8.07036	11.007	2.79433	3.15989	5.70102	8.72114
FBtr0072486	8.60545	10.9287	5.19808	5.89838	13.4539	20.2529
FBtr0072487	5.91402	7.4654	6.56165	7.30169	18.3291	28.1384
FBtr0072499	78.2039	100.088	80.5337	90.1219	89.8771	134.206
FBtr0072503	37.5875	48.2854	32.8612	36.9303	46.9182	69.2984
FBtr0072515	7.85706	10.0462	2.68063	3.06769	11.4289	17.0004
FBtr0072516	2.10899	2.83206	3.16648	3.50952	2.95839	4.19214
FBtr0072517	3.57224	4.36954	4.66662	5.30212	5.35902	6.92768
FBtr0072519	167.573	204.567	195.289	219.506	189.526	277.274
FBtr0072520	0.905703	1.11436	0.311982	0.353523	2.80799	3.99467
FBtr0072521	2.56585	3.31357	1.84709	2.05981	5.10336	7.64419
FBtr0072522	4.37029	5.54723	2.31235	2.57968	6.97441	10.3104
FBtr0072523	3.37293	4.81234	0.164502	0.185646	1.85884	2.99354
FBtr0072526	34.4448	43.6813	48.4672	54.3696	46.4243	69.1587
FBtr0072528	3.92244	4.93155	3.93522	4.45773	5.723	8.12466
FBtr0072529	6.23847	7.62731	1.68458	1.88567	8.45985	11.9097
FBtr0072530	2.32289	3.31429	7.83177	8.75428	3.58885	5.55643
FBtr0072532	4.28679	5.51498	1.79146	2.01019	1.05266	1.51901
FBtr0072535	0.148615	0.181396	0.0934393	0.106935	0.835994	1.40642
FBtr0072537	8.61112	10.9597	8.78342	9.84877	12.4301	17.8001
FBtr0072547	0.263381	0.321477	0.4367	0.499775	0.914432	1.44121
FBtr0072548	4.73552	6.10138	1.76025	1.96845	7.04662	10.93
FBtr0072549	3.32322	4.27223	6.28352	7.07203	5.54081	8.0554
FBtr0072550	1.75807	2.37923	1.3507	1.51602	2.44589	3.76065
FBtr0072551	7.07896	8.91595	7.51819	8.40348	10.6066	16.2659
FBtr0072554	14.9342	19.2672	11.1516	12.5538	23.365	34.4687
FBtr0072556	2.82344	3.44993	3.5575	4.04465	8.00805	10.8806
FBtr0072557	14.5047	19.0892	12.7306	14.3214	19.3824	28.3687
FBtr0072558	17.2922	22.9239	13.8337	15.5384	17.8884	27.2084
FBtr0072559	11.896	15.4755	9.80583	11.0639	14.9412	21.6371
FBtr0072561	1.82908	2.34761	1.38816	1.54949	2.26689	3.29802
FBtr0072562	6.68128	8.40147	10.7327	12.0391	4.90275	7.00961
FBtr0072564	29.8875	38.912	45.0318	50.4884	30.923	44.8627
FBtr0072565	24.5298	31.5871	33.8959	38.0564	27.7563	38.7514
FBtr0072569	9.12668	12.1361	8.17706	9.18133	8.45368	12.4259
FBtr0072570	2.12442	2.61171	0.13013	0.146681	2.51683	3.53179
FBtr0072571	0.67746	0.87116	0.284977	0.321654	2.17854	3.65653
FBtr0072572	0.322605	0.393764	3.71068e-11	4.24662e-11	1.20878	2.0052
FBtr0072576	27.4304	34.949	31.4799	35.3326	34.3462	51.2945
FBtr0072577	6.92188	9.38937	4.94083	5.55062	11.176	16.5029
FBtr0072578	49.2625	64.7701	66.224	74.4031	35.9536	53.733
FBtr0072583	58.9029	75.0359	57.383	64.1618	102.486	154.239
FBtr0072584	10.0423	12.2661	14.1356	16.1448	9.26699	12.9158
FBtr0072587	28.7302	36.8744	27.8786	31.2391	48.2184	70.8126
FBtr0072589	28.3749	36.8129	30.6795	34.4561	33.9446	51.4093
FBtr0072593	9.61192	12.6538	5.26163	5.87604	17.3299	27.3988
FBtr0072596	6.09612	7.98156	6.8091	7.67471	8.06679	12.2031
FBtr0072597	124.754	158.841	196.348	220.621	155.58	229.73
FBtr0072601	36.1751	48.2219	35.2467	39.513	47.4644	69.8554
FBtr0072602	0.723163	0.882677	0.499127	0.562318	2.15437	3.27205
FBtr0072603	3.88773	4.91394	1.63639	1.80967	3.75915	4.95393
FBtr0072605	2.60101	3.42587	2.20016	2.49213	3.22498	4.6487
FBtr0072607	15.9625	21.4149	12.4521	13.9615	25.4065	39.8589
FBtr0072609	0.111853	0.136525	0.217952	0.243927	1.29937	1.67104
FBtr0072610	37.94	50.0788	38.1554	42.8419	29.5557	43.0876
FBtr0072611	1.36374	1.66456	2.08135	2.32951	1.28142	2.15986
FBtr0072612	6.95531	9.02647	2.59549	2.88933	12.4677	18.2226
FBtr0072613	2.06156	2.57332	1.82805	2.08194	5.91399	9.58535
FBtr0072614	1.21547	1.62863	0.587155	0.653547	7.4919	10.076
FBtr0072622	116.543	153.061	156.804	175.91	107.837	155.963
FBtr0072635	3.63807	4.86492	6.1089	6.86583	5.26224	7.5083
FBtr0072637	1.13485	1.62977	0	0	1.47825	2.20139
FBtr0072644	11.7509	15.3989	11.9578	13.481	16.2894	23.4526
FBtr0072645	7.83504	10.1299	4.67735	5.22489	7.30647	10.6892
FBtr0072652	56.9706	73.3105	54.1482	60.8536	68.8693	100.942
FBtr0072663	12.7509	16.5945	9.08495	10.2056	18.2234	27.0868
FBtr0072667	23.8085	29.8081	29.4293	32.9458	36.1909	53.4333
FBtr0072668	15.1895	20.2687	16.4695	18.5011	14.3435	21.2472
FBtr0072669	39.9406	52.6226	42.4572	47.7403	32.4239	47.0006
FBtr0072670	8.66784	11.5137	4.99263	5.59612	10.2533	15.4929
FBtr0072671	7.02486	9.06798	7.077	7.9355	7.97376	11.5855
FBtr0072672	12.7303	16.2567	12.1451	13.6993	5.37088	7.85696
FBtr0072673	0.723196	0.882717	0.500346	0.557503	1.23159	1.74349
FBtr0072674	1.35028	1.64812	1.53173	1.70822	2.20892	3.22851
FBtr0072675	0.313232	0.382324	0.50023	0.557308	2.41806	3.2822
FBtr0072676	146.036	188.988	163.804	183.851	166.457	241.862
FBtr0072677	66.3566	84.636	46.9027	52.7153	68.0159	100.315
FBtr0072678	15.9704	20.37	11.0613	12.4102	69.8021	105.074
FBtr0072679	172.996	226.067	212.1	238.499	188.534	274.747
FBtr0072697	1.63479	2.14335	1.73472	1.95043	1.83145	2.69445
FBtr0072698	2.90985	3.8195	3.02723	3.40347	2.96974	4.29468
FBtr0072699	0.727043	0.980494	2.75806	3.08588	1.63132	2.63628
FBtr0072701	2.2082	2.86719	1.59574	1.79499	4.03555	6.48931
FBtr0072702	17.6351	22.5284	23.6909	26.5682	19.7696	27.2965
FBtr0072704	4.58126	5.98385	1.84934	2.07464	5.82409	8.57955
FBtr0072705	1.31615	1.8318	0.803	0.904566	2.73242	4.28294
FBtr0072706	117.848	153.678	112.246	125.945	161.55	234.906
FBtr0072709	41.3878	53.7847	43.8404	49.286	47.1412	68.2917
FBtr0072711	14.0939	18.4714	13.3365	14.9615	13.2133	20.5072
FBtr0072713	30.8777	39.4484	31.0202	34.8348	85.0266	128.433
FBtr0072716	5.80305	8.10907	2.19575	2.42683	3.88414	6.47171
FBtr0072717	1.55129	1.89398	1.30427	1.43869	12.2658	18.76
FBtr0072718	45.4916	57.6914	38.7914	43.5842	68.7207	99.2149
FBtr0072719	1.05906	1.4142	0.0702562	0.0773091	1.48252	2.22978
FBtr0072721	12.7999	18.1458	19.0047	21.3603	20.1175	30.2611
FBtr0072722	2.23804	2.82625	2.41258	2.69921	4.83573	7.62558
FBtr0072723	3.78431	5.22932	3.43849	3.86655	2.30807	3.44538
FBtr0072724	7.26687	9.07577	5.65808	6.36771	18.0387	26.2396
FBtr0072727	12.3145	17.2182	9.02614	10.0851	8.11104	13.1844
FBtr0072728	23.418	29.4477	20.5099	23.1675	28.6392	41.1272
FBtr0072729	4.29574	5.63523	2.58253	2.90302	2.68234	4.18188
FBtr0072730	44.1209	56.6314	42	47.3864	55.7179	81.1828
FBtr0072731	29.1231	38.4011	18.6158	20.9374	36.4608	53.6221
FBtr0072732	15.9736	21.8314	3.02908	3.41168	41.6162	64.9376
FBtr0072733	16.8042	21.7344	8.91331	9.99991	36.4691	53.0474
FBtr0072735	12.6102	16.3229	11.7749	13.2194	23.5663	35.457
FBtr0072736	6.0807	8.12075	5.47756	6.17916	6.02636	8.04763
FBtr0072737	4.21562	5.53034	1.82832	2.03728	5.05934	7.35498
FBtr0072738	25.1118	32.1539	30.5191	34.2054	33.9605	50.2797
FBtr0072745	12.8194	16.4615	10.1626	11.4014	19.2923	29.391
FBtr0072747	21.1621	28.4152	10.6296	11.9624	17.227	24.3761
FBtr0072755	21.9244	28.4091	19.8181	22.2363	32.5384	47.7492
FBtr0072757	2.79397	3.41025	3.17484	3.55385	7.4504	10.9837
FBtr0072758	11.8355	15.4779	10.1901	11.4017	22.2377	32.5893
FBtr0072759	1.17296	1.43169	0.493925	0.565264	2.8476	4.35753
FBtr0072761	0.868792	1.16096	0.602108	0.669682	1.01158	1.38907
FBtr0072762	24.679	31.5168	13.9821	15.683	25.5869	36.5916
FBtr0072763	0.217236	0.265153	1.5874	1.81667	4.76348	7.92095
FBtr0072767	27.9555	35.6944	23.288	26.1396	28.5286	41.9027
FBtr0072768	2.55473	3.18914	4.04354	4.51065	2.0543	2.85595
FBtr0072769	6.23148	7.73485	7.3584	8.30136	1.71151	2.22262
FBtr0072770	3.26795	4.17354	7.39762	8.33334	1.78531	2.31507
FBtr0072771	0.886177	1.14161	1.72521	1.93778	1.65813	2.63025
FBtr0072773	5.92918	7.56672	4.9852	5.60686	6.60018	9.96367
FBtr0072775	10.6183	13.4168	9.19609	10.3145	28.2249	41.7883
FBtr0072776	65.0006	85.9587	63.8657	71.8008	62.1626	90.4178
FBtr0072777	124.995	165.194	121.717	136.637	103.62	149.983
FBtr0072779	15.1898	20.1554	9.80431	11.0269	5.54906	8.27377
FBtr0072781	9.76274	12.9996	11.6312	13.0526	12.1887	18.1088
FBtr0072789	40.1593	51.4546	56.6432	63.5402	51.3825	71.0165
FBtr0072790	9.31159	11.9219	7.23564	8.1366	12.1633	18.28
FBtr0072791	5.67654	7.33596	1.72934	1.90295	11.7113	18.7832
FBtr0072792	8.25467	10.5492	9.17361	10.2982	14.846	22.194
FBtr0072795	63.6797	84.1895	61.092	68.4848	99.8098	144.614
FBtr0072799	15.3334	20.2085	16.9314	18.9819	17.8054	25.966
FBtr0072800	4.76665	6.20421	6.35861	7.10981	3.35512	4.80704
FBtr0072805	5300.53	7154.28	8925.9	9993.52	2911.17	4052.38
FBtr0072806	73.8885	98.5644	69.5178	78.1452	61.6486	88.5061
FBtr0072807	2.10613	2.86881	5.30415	5.92563	4.69125	7.32252
FBtr0072808	12.0297	14.6832	34.0355	38.1144	14.3782	20.9077
FBtr0072809	35.8496	47.4509	34.0944	38.1976	38.8624	57.7404
FBtr0072810	12.3456	16.323	12.1283	13.5893	13.5557	20.4393
FBtr0072811	44.1512	56.1736	57.2138	64.3831	46.1001	66.8042
FBtr0072812	16.4702	21.6734	25.6516	28.7755	13.7878	20.0154
FBtr0072813	20.4281	26.47	20.5093	23.0874	28.6091	41.674
FBtr0072814	14.1274	18.0127	19.5288	21.8961	16.242	25.6338
FBtr0072823	17.9912	22.9419	22.0337	24.6863	19.9754	29.9294
FBtr0072825	7.21173	8.80418	8.52646	9.61924	13.4956	19.6384
FBtr0072826	3.4405	4.5939	5.43346	6.08496	4.11747	5.79963
FBtr0072827	10.6834	14.5629	4.25817	4.82259	7.4173	11.653
FBtr0072828	18.823	23.6282	19.8099	22.2475	37.3606	55.4097
FBtr0072831	49.5932	65.1721	55.8209	62.6058	67.277	97.557
FBtr0072832	8.64042	11.0032	6.01477	6.8051	14.1953	19.6082
FBtr0072833	16.9994	22.2986	18.1964	20.4296	20.6666	30.5576
FBtr0072834	8.0158	9.78477	7.76265	8.70287	18.8557	28.2522
FBtr0072836	14.704	18.7581	18.8262	21.1384	8.97136	11.9315
FBtr0072837	0.503098	0.621831	0.792279	0.897219	4.0253	6.80993
FBtr0072841	53.7335	73.4511	47.3529	53.2076	29.9582	44.4551
FBtr0072842	1.2713	1.70232	1.5247	1.70738	2.0706	2.99925
FBtr0072844	18.6137	23.8565	23.9138	26.8481	19.246	27.6377
FBtr0072853	7.03726	9.17363	4.15703	4.61778	16.0526	24.5717
FBtr0072856	18.534	24.0435	12.919	14.5503	24.7835	36.1137
FBtr0072857	8.42394	11.75	5.61202	6.27802	6.21947	9.47258
FBtr0072858	0.229754	0.280433	0.194298	0.219791	1.34424	2.25524
FBtr0072864	14.0006	18.7304	12.8045	14.3024	11.5137	17.125
FBtr0072865	112.852	147.65	140.379	157.734	115.266	165.857
FBtr0072866	28.2695	37.2438	32.849	36.8497	21.5191	30.8976
FBtr0072867	32.7082	41.5689	40.2745	45.5024	51.5268	76.4879
FBtr0072877	32.8792	42.5444	44.3191	49.6863	39.7003	59.1591
FBtr0072878	27.5132	35.9071	26.6317	29.9941	28.7563	44.0284
FBtr0072883	131.671	173.247	32.6958	37.1816	96.1805	134.544
FBtr0072889	42.6775	55.3997	47.1068	52.9498	71.8056	108.3
FBtr0072890	31.159	40.7471	30.0296	33.6855	31.6589	46.1151
FBtr0072899	37.9987	49.1894	41.0734	46.1536	37.2002	53.8194
FBtr0072900	6.82794	9.11186	6.52726	7.32366	23.5591	38.6311
FBtr0072901	5.36763	7.32775	7.52425	8.52563	3.55614	5.59471
FBtr0072902	104.613	138.891	20.6749	23.3574	61.7698	85.6617
FBtr0072903	26.1615	34.4223	20.7292	23.3104	28.7634	42.4698
FBtr0072904	26.5316	34.1263	23.777	26.8227	31.424	46.2602
FBtr0072905	8.7658	11.4803	0.800906	0.895147	20.6032	31.647
FBtr0072906	0.0349085	0.0470429	0.115001	0.126557	1.04493	1.73157
FBtr0072907	4.53257	5.55596	13.3731	14.9856	7.09662	10.0067
FBtr0072908	5.86604	8.41279	0.0249853	0.0274955	11.9417	20.0158
FBtr0072909	1.62512	1.98425	0.893874	0.983607	4.76654	6.55706
FBtr0072910	28.6136	38.5026	19.3222	21.735	20.0658	28.6417
FBtr0072912	5.16216	6.80618	5.61137	6.29935	4.56222	6.2023
FBtr0072913	2.9657	3.72013	3.21059	3.59332	7.9697	11.2518
FBtr0072915	5.53058	6.97542	4.73831	5.29113	14.7004	21.8052
FBtr0072916	0.822092	1.08658	0.29417	0.329212	0.939667	1.47155
FBtr0072922	4.22301	5.50946	5.74655	6.51489	7.83247	11.0242
FBtr0072923	2.22753	2.72354	3.48726	3.87634	7.82975	11.9919
FBtr0072924	1841.62	2392.91	2661.33	2981.31	1730.28	2485.57
FBtr0072925	0.947364	1.17999	0.188589	0.210844	2.47977	3.85098
FBtr0072926	23.5185	30.5997	21.3896	24.012	32.5504	48.2504
FBtr0072929	8.2579	10.6279	3.8538	4.33362	11.3932	16.7706
FBtr0072931	19.4513	25.4372	21.4974	24.1696	24.2338	34.536
FBtr0072933	1.99625	2.68821	0.332634	0.37437	1.45852	2.14303
FBtr0072934	33.8573	42.9668	29.1992	32.6974	36.1696	53.189
FBtr0072935	18.567	25.8748	18.9521	21.3239	11.2421	16.9231
FBtr0072936	18.8449	26.253	17.4613	19.6464	10.2225	15.3952
FBtr0072937	0.978663	1.35834	0.523546	0.592289	4.72118	7.4128
FBtr0072948	10.7789	13.5168	10.2675	11.5712	16.541	24.3122
FBtr0072949	0.0947531	0.115654	0	0	1.21108	2.01354
FBtr0072951	2.94797	3.88014	1.41579	1.58774	6.05316	8.73371
FBtr0072956	15.4423	20.4482	19.4263	21.7591	7.2196	9.7987
FBtr0072959	1.8455	2.31269	0.0821437	0.0928088	8.67811	11.4029
FBtr0072969	129.18	173.32	161.476	181.235	82.7502	118.221
FBtr0072970	12.0477	15.6476	10.2497	11.5072	13.5234	20.0393
FBtr0072972	16.7918	21.5843	16.7245	18.8164	18.0818	26.232
FBtr0072973	2.48663	3.29105	3.02773	3.40307	3.73571	5.44657
FBtr0072978	20.3367	26.6878	23.1501	25.9562	20.1964	29.977
FBtr0072981	11.2937	14.7361	5.68888	6.38949	18.487	27.2191
FBtr0072982	1.60243	1.95589	1.58202	1.77728	5.31364	8.07366
FBtr0072984	26.3579	34.9027	29.3348	32.9176	42.5882	62.4602
FBtr0072985	8.84264	11.2988	7.19652	8.05854	14.1643	20.9321
FBtr0072987	2.96744	3.70555	3.30271	3.71021	3.61894	4.8196
FBtr0072988	0.995922	1.42928	0.20005	0.220149	2.8229	4.75421
FBtr0072990	69.3187	88.3322	104.142	116.916	67.4088	94.1362
FBtr0072992	5.96588	7.74323	1.8115	2.04263	5.09276	7.67812
FBtr0072996	0.29929	0.365421	0.198195	0.218198	1.00905	1.57212
FBtr0072998	2.45049	3.00268	0.384511	0.429823	3.90514	5.26131
FBtr0072999	12.0148	15.555	13.1758	14.7565	30.4386	45.7876
FBtr0073003	2.34008	3.08219	0.722276	0.813737	0.775616	1.13361
FBtr0073004	9.92643	13.2428	9.74096	10.8937	8.07249	11.4638
FBtr0073005	25.8805	33.662	24.0355	27.0127	41.944	60.2733
FBtr0073015	25.3771	34.0812	26.2883	29.4521	26.0572	39.1636
FBtr0073016	28.127	36.2407	30.904	34.6701	33.8136	48.9161
FBtr0073023	17.3067	22.4366	18.412	20.7053	21.156	30.8852
FBtr0073027	8.19002	10.3344	6.13621	6.96296	21.8958	32.3612
FBtr0073028	5.77797	7.54854	4.46729	4.98744	10.9927	17.4327
FBtr0073029	21.3338	27.1025	22.9828	25.7697	30.5669	45.4897
FBtr0073033	37.3398	47.2777	45.6685	51.2772	40.5207	58.3015
FBtr0073034	12.2639	15.8183	14.4371	16.2681	9.47752	13.9136
FBtr0073035	7.37854	9.36728	6.88524	7.71821	15.5463	23.322
FBtr0073036	5.59621	7.2889	4.33308	4.90709	11.6234	17.6523
FBtr0073037	0	0	0	0	2.75017	4.09016
FBtr0073040	2983.66	3934.84	2758.63	3098.41	1821.15	2564.74
FBtr0073042	22.0241	28.7085	19.1721	21.5629	29.2349	43.3098
FBtr0073043	16.0746	20.2636	18.5025	20.7721	33.8002	50.117
FBtr0073044	375.351	468.657	392.929	441.608	597.798	891.626
FBtr0073045	14.9144	19.3781	10.0885	11.3788	22.9386	34.0612
FBtr0073046	8.08825	10.6203	7.3848	8.30475	5.63974	8.14397
FBtr0073051	0.292401	0.419919	0	0	1.90234e-313	2.44649e-313
FBtr0073054	4.70398	6.07869	2.87833	3.22014	5.11531	8.62421
FBtr0073055	5.47012	6.69476	0.105338	0.117656	6.79232	9.07521
FBtr0073057	1.59678	2.292	0.000731324	0.000814879	0.666121	1.12866
FBtr0073058	2.95639	3.75886	7.16325	8.01429	9.7562	16.4966
FBtr0073060	0	0	0	0	1.26928	1.63234
FBtr0073061	0	0	0	0	1.86784	3.16484
FBtr0073063	2.42191	3.11113	1.854	2.0892	8.73112	13.0457
FBtr0073066	4.24952	5.18688	2.15036	2.39176	8.53688	13.2964
FBtr0073067	117.681	152.702	111.502	125.231	137.612	199.995
FBtr0073068	7.93996	10.541	2.88874	3.20491	8.42046	12.5473
FBtr0073070	5.97912	7.71773	5.60656	6.27102	4.40698	6.21344
FBtr0073071	4.77734	6.18569	4.38325	4.90683	3.68064	5.35639
FBtr0073072	2.29612	2.95912	2.67598	2.99111	1.57228	2.23246
FBtr0073073	33.5427	40.9415	1.86333	2.05039	75.6243	119.429
FBtr0073075	5.96997	7.74749	3.57232	4.00495	13.2108	19.9665
FBtr0073076	18.0337	23.9389	23.1556	25.825	24.0907	34.2597
FBtr0073078	5.2641	6.95083	4.71502	5.31087	6.49661	9.78482
FBtr0073079	38.56	51.3987	66.0969	74.1773	35.3312	51.2958
FBtr0073082	19.5819	25.4384	19.1458	21.5088	29.7141	44.4395
FBtr0073083	5.27119	6.434	5.04028	5.66296	4.16269	6.05467
FBtr0073084	1.34935	1.64727	1.71835	1.90586	4.76568	6.13091
FBtr0073093	41.152	53.6497	39.6934	44.7429	59.4874	86.9924
FBtr0073094	9.45256	11.7973	5.38313	5.99825	14.3591	20.3796
FBtr0073095	10.7248	13.8402	12.7845	14.193	5.42719	7.83544
FBtr0073097	1702.58	2255.13	1971.1	2208.01	1070.57	1523.81
FBtr0073098	13.5367	16.5258	21.8371	24.6754	325.052	548.216
FBtr0073103	0	0	0	0	1.50226	2.23224
FBtr0073106	1.93883	2.38042	0.0325248	0.0359583	0.813623	1.04924
FBtr0073107	61.7674	77.0651	60.1441	67.6204	80.7806	120.617
FBtr0073108	24.3312	32.0136	30.8549	34.6833	31.1532	46.6992
FBtr0073109	6.01262	7.66564	3.08931	3.48663	16.8409	24.7366
FBtr0073112	4.25032	5.45691	2.38606	2.67382	11.3903	17.1816
FBtr0073113	160.063	210.536	253.526	284.141	136.434	194.929
FBtr0073114	11.9554	15.704	11.2877	12.6846	10.8379	16
FBtr0073115	10.7532	14.1761	10.1005	11.3285	14.559	21.6859
FBtr0073118	1.61636	1.97593	1.08214	1.20532	6.31668	9.88937
FBtr0073119	3.36293	4.64209	1.00945	1.11819	3.46546	5.44297
FBtr0073120	3.03595	3.77203	1.5487	1.73465	1.42847	2.08756
FBtr0073127	10.5927	13.5789	6.47774	7.27127	17.5075	25.7263
FBtr0073128	8.85653	11.6063	8.73754	9.81386	17.9195	27.3114
FBtr0073131	0.72023	0.88038	1.25134	1.41047	1.18349	1.78355
FBtr0073132	2.85118	3.81227	1.5022	1.66106	4.211	5.44896
FBtr0073133	3.6973	4.83294	1.34318	1.50945	4.0662	6.21699
FBtr0073142	33.9736	41.9582	21.5891	24.3216	39.2037	56.9511
FBtr0073143	11.1807	14.4783	12.0661	13.5617	23.036	34.1606
FBtr0073144	85.4832	109.252	92.5047	104.007	82.9518	113.062
FBtr0073145	2.06997	2.76721	1.85746	2.09147	1.1759	1.6107
FBtr0073146	7.3235	9.9516	9.1531	10.2031	5.1889	7.69988
FBtr0073148	9.77841	13.3035	5.50859	6.19096	14.2135	21.1224
FBtr0073149	19.8323	24.8465	21.8467	24.5238	37.1911	55.8985
FBtr0073150	3.37727	4.84009	0.0403933	0.0444482	3.28449	4.88765
FBtr0073151	9.21784	11.9688	1.53417	1.74399	8.04782	11.4935
FBtr0073152	3.69619	4.66932	6.41583	7.23097	10.6712	15.4835
FBtr0073158	5.88998	7.33533	5.1928	5.79002	10.4345	15.708
FBtr0073159	85.4065	112.427	72.1287	81.1156	95.2394	140.533
FBtr0073160	6.63464	8.64073	5.36448	6.0583	12.5151	18.6422
FBtr0073171	32.6442	42.0233	24.9198	27.9241	57.5587	84.4957
FBtr0073173	4.81396	6.28968	2.36363	2.65791	12.3588	18.5888
FBtr0073176	214.156	275.295	302.23	339.829	244.505	356.652
FBtr0073177	146.929	188.933	131.471	147.573	190.909	290.712
FBtr0073178	7.42483	9.39593	4.07136	4.56105	12.0517	17.1641
FBtr0073179	7.57298	9.96506	6.4011	7.15949	8.118	12.5268
FBtr0073180	6.53457	8.53266	6.0594	6.80682	6.15772	9.04566
FBtr0073184	8.18604	10.2145	6.05387	6.81833	15.2496	22.8254
FBtr0073185	3.83395	4.93898	2.78921	3.12738	10.4214	16.0651
FBtr0073187	5.36912	7.22537	1.92642	2.182	3.15059	5.23023
FBtr0073193	30.9879	41.1422	29.4895	32.9797	45.0872	66.3241
FBtr0073202	31.8195	42.063	25.7754	28.8973	42.7874	65.1321
FBtr0073205	2.52108	3.19309	2.17846	2.45642	1.48875	2.39279
FBtr0073209	25.7479	33.2923	22.4169	25.1791	28.1184	41.159
FBtr0073210	4.41251	5.56999	1.55156	1.73703	6.559	9.47479
FBtr0073211	17.946	23.3479	18.5157	20.7918	21.6498	31.1426
FBtr0073212	25.78	33.4074	37.0559	41.4893	44.2856	64.4918
FBtr0073213	0	0	0	0	1.23425	1.97269
FBtr0073217	22.7009	29.9701	17.5035	19.6648	27.0162	40.4724
FBtr0073223	4.88639	6.7725	6.87912	7.72836	0.806358	1.1355
FBtr0073225	2.74667	3.76873	4.16013	4.63836	3.14663	5.18762
FBtr0073226	18.7449	24.5912	20.8276	23.3447	26.2926	37.9999
FBtr0073227	22.2996	28.4484	16.8746	18.9153	43.642	63.5826
FBtr0073228	10.4917	13.6499	6.14244	6.91544	18.157	27.6576
FBtr0073229	8.61129	10.84	6.97583	7.8184	16.0323	24.1104
FBtr0073232	3.68459	4.77747	2.29829	2.5675	6.74949	9.88765
FBtr0073233	18.1275	23.5154	16.9214	18.9744	26.0887	38.5613
FBtr0073234	9.28915	11.5531	7.98841	8.97862	11.3123	15.9947
FBtr0073235	1.34702	1.93419	1.29177	1.44905	2.65393	4.14723
FBtr0073237	0.845072	1.06339	1.08209	1.20965	1.64551	2.49746
FBtr0073242	78.557	99.0444	98.2748	110.479	84.5653	125.701
FBtr0073244	13.7892	17.4666	14.8817	16.735	28.927	42.8141
FBtr0073245	27.1091	34.368	14.295	16.077	29.4202	43.5329
FBtr0073246	17.8982	23.9629	15.669	17.6196	26.0105	38.2319
FBtr0073247	26.0625	34.6691	22.3179	25.0992	36.7144	54.4514
FBtr0073249	9.39551	11.6073	18.2548	20.4368	12.5775	18.9538
FBtr0073250	22.573	30.6835	16.3993	18.7679	3.84	5.06848
FBtr0073256	4.7797	6.23835	2.06947	2.34877	8.54373	12.9846
FBtr0073263	27.2997	35.4854	22.001	24.7113	39.2264	56.9017
FBtr0073264	39.5963	50.5445	39.7631	44.5396	73.6528	108.102
FBtr0073265	60.893	81.7398	42.9468	48.3927	43.3632	61.5967
FBtr0073266	0.879171	1.14973	2.13881	2.37274	2.65718	3.65268
FBtr0073267	12.3942	16.4055	16.9727	19.0461	11.3335	15.12
FBtr0073268	0.5925	0.839011	0.359921	0.404659	4.75352	7.89522
FBtr0073269	3.63287	4.84358	1.50971	1.6765	2.92109	4.11221
FBtr0073270	17.0996	21.3855	12.0957	13.7398	29.6837	43.9103
FBtr0073271	0.203379	0.24824	0.15362	0.175808	2.07272	3.24886
FBtr0073286	18.3515	23.6316	12.167	13.6646	31.2031	46.0958
FBtr0073287	0.571079	0.769373	0.627237	0.703763	4.93501	7.49451
FBtr0073288	52.2612	68.0734	68.1514	76.7366	57.1742	85.5486
FBtr0073292	5.73826	7.28011	3.26859	3.67552	6.2796	9.46745
FBtr0073293	9.15197	12.1058	7.89079	8.86042	14.7217	21.778
FBtr0073295	1.67583	2.06876	0.314662	0.351006	1.14532	1.89446
FBtr0073296	7.92016	10.7579	4.47779	4.98675	2.70299	3.66284
FBtr0073310	2.51595	3.08402	2.15963	2.45084	2.81939	4.04355
FBtr0073317	38.2535	48.2503	31.4119	35.3232	65.0542	97.3882
FBtr0073321	7.27927	10.2638	0.594034	0.656768	8.68524	12.6504
FBtr0073322	2.76111	3.46204	2.75167	3.09986	5.85352	9.00624
FBtr0073323	1.79092	2.33101	0.35505	0.398933	1.75221	2.59302
FBtr0073335	141.653	184.93	140.63	157.852	117.335	174.781
FBtr0073338	15.2181	19.4603	18.1575	20.2739	33.9154	51.9534
FBtr0073339	6.62927	8.59108	5.1757	5.84907	7.39223	10.9126
FBtr0073340	25.7915	32.9237	29.2099	32.7319	27.2802	39.88
FBtr0073348	26.9369	35.6238	27.6561	30.9615	31.2423	46.4309
FBtr0073353	0.158872	0.193916	0	0	0.783294	1.00735
FBtr0073359	36.8447	48.8464	31.1189	34.9053	29.6076	42.3927
FBtr0073377	4.0151	5.45053	2.07619	2.28461	2.01232	2.99927
FBtr0073378	2.38149	3.07955	3.55928	4.01996	5.30536	7.75621
FBtr0073379	37.7048	48.3306	43.8742	49.2367	52.1331	78.0834
FBtr0073380	19.7458	25.7679	15.8763	17.8297	25.3465	36.9609
FBtr0073381	30.4675	39.9132	29.6182	33.3124	38.3983	55.736
FBtr0073386	1.37177	1.75337	2.64037	2.96708	0.856653	1.28518
FBtr0073393	5.69004	7.76848	5.73386	6.38067	6.86524	10.1229
FBtr0073403	20.1044	26.0063	20.0205	22.4929	22.5003	32.3551
FBtr0073404	10.2481	12.745	8.58648	9.69315	10.6411	15.0056
FBtr0073405	18.45	24.525	25.8758	29.0773	44.597	66.6292
FBtr0073406	10.6732	13.89	5.2978	5.91998	12.3982	18.4187
FBtr0073407	19.7843	25.3706	22.2589	24.9702	31.1677	45.7765
FBtr0073408	8.74437	11.0341	9.01732	10.087	11.4546	17.0488
FBtr0073409	9.01101	11.5474	7.14463	8.03835	21.3888	31.4564
FBtr0073410	138.162	181.805	145.969	164.111	171.992	249.169
FBtr0073411	11.3325	14.2733	8.1443	9.16548	22.3433	33.5145
FBtr0073412	1.17299	1.5113	1.95298	2.18735	2.59914	3.65885
FBtr0073414	14.3157	18.0998	19.7995	22.1592	14.5705	21.3158
FBtr0073419	22.8518	29.0108	27.3101	30.5868	44.4462	66.3189
FBtr0073421	621.386	784.557	753.288	845.6	686.73	1007.16
FBtr0073422	7.52593	10.4704	4.65331	5.18138	5.05393	8.13507
FBtr0073423	84.8487	117.675	52.1024	58.7366	59.6153	91.1129
FBtr0073424	0.76477	1.06023	0.463922	0.515817	1.07745	1.47435
FBtr0073428	48.2365	63.0803	54.0499	60.6337	53.276	78.4095
FBtr0073429	6.17563	7.8897	6.30658	7.09504	14.759	21.3043
FBtr0073431	2.76398	3.60693	2.93057	3.29443	6.37431	9.29571
FBtr0073434	441.347	571.871	476.46	535.468	352.164	501.82
FBtr0073435	377.053	496.532	519.374	583.076	220.796	315.61
FBtr0073436	225.014	290.901	286.981	322.524	257.929	372.271
FBtr0073437	9.24498	12.2411	6.70593	7.52734	12.2452	18.2796
FBtr0073439	0.509162	0.621472	1.86897	2.09216	2.99778	4.87336
FBtr0073440	23.4619	30.7162	23.2279	26.0703	34.0999	50.2538
FBtr0073441	64.939	85.6234	74.4869	83.7169	86.3067	127.283
FBtr0073443	17.2712	22.8574	13.6516	15.3737	22.1999	32.2629
FBtr0073448	44.0044	57.466	43.7398	49.0745	51.5822	74.7773
FBtr0073451	15.0752	18.7408	14.8114	16.5557	32.7671	48.4809
FBtr0073452	47.9767	62.162	68.69	76.8959	48.3783	70.3425
FBtr0073453	30.2503	38.653	26.0433	29.1904	48.6869	70.5717
FBtr0073454	15.5401	20.2895	10.4716	11.7752	23.4077	34.342
FBtr0073456	30.3712	40.0105	26.2299	29.489	48.6234	72.0144
FBtr0073457	25.1955	33.0031	22.3995	25.1423	31.6208	46.8957
FBtr0073460	66.1508	86.8808	77.2677	86.6694	71.4984	104.74
FBtr0073471	365.171	460.471	380.941	427.884	395.722	574.862
FBtr0073472	2.19867	2.82497	6.03476	6.66875	0.831333	1.30336
FBtr0073474	7.59254	10.3307	8.00444	8.84129	1.7817	2.29134
FBtr0073475	5.99126	7.88577	6.41265	7.20424	7.85968	10.7833
FBtr0073476	46.6964	61.5476	31.1277	34.9271	66.5768	98.3521
FBtr0073480	47.6194	60.9537	51.7103	58.1646	42.8301	61.2573
FBtr0073481	27.8561	37.3412	27.4381	30.8693	18.6267	26.9514
FBtr0073482	89.8522	112.193	90.6914	101.831	113.975	167.686
FBtr0073485	1.04936	1.41292	0.23548	0.26816	1.27139	1.81325
FBtr0073486	3.05575	3.81734	5.21139	5.88385	4.71139	6.92858
FBtr0073487	2.20186	3.00457	1.55936	1.78187	0.787455	1.30436
FBtr0073488	0.933143	1.25935	0.411923	0.46102	1.12644	1.75881
FBtr0073489	3.24905	4.23378	0.427079	0.478952	6.03471	8.3132
FBtr0073490	4.07136	5.32263	3.22221	3.60221	1.69343	2.46222
FBtr0073495	4.91141	6.5485	7.83476	8.7683	6.62126	9.69294
FBtr0073499	35.3121	46.4997	22.7195	25.5261	57.3594	85.2464
FBtr0073505	53.5126	68.6922	59.9571	67.5302	76.5862	114.145
FBtr0073506	95.1836	119.77	147.686	166.244	104.775	152.008
FBtr0073510	91.7954	123.09	121.627	136.422	76.6909	110.533
FBtr0073512	29.5343	38.9362	28.277	31.7337	36.9771	53.6861
FBtr0073513	8.46613	10.9146	9.2493	10.3439	12.6642	18.3199
FBtr0073516	9.25285	12.3163	5.02323	5.635	7.08532	10.3401
FBtr0073519	8.72742	10.7903	10.3455	11.5933	15.2961	23.2016
FBtr0073520	131.258	171.433	161.27	181.523	84.9608	121.142
FBtr0073521	8.71103	11.4581	9.38169	10.5259	10.1183	14.8674
FBtr0073522	1.37846	1.84374	1.41498	1.58817	1.72208	2.38312
FBtr0073526	102.404	134.613	92.971	104.605	109.997	158.955
FBtr0073527	6.22112	8.12173	4.43067	4.92244	18.991	30.6133
FBtr0073532	2.56195	3.61047	2.96196	3.26278	5.67442	7.30191
FBtr0073533	5.91024	7.2556	5.4368	6.21406	11.2832	17.4114
FBtr0073535	11.9865	14.6305	0.000622122	0.000697772	32.1673	48.5537
FBtr0073536	2.67249	3.6538	0.686113	0.773379	6.60168	10.329
FBtr0073537	1.01536	1.23933	2.67665	2.95449	2.02472	2.8531
FBtr0073540	17.8976	22.4624	30.9838	34.7422	32.4548	47.71
FBtr0073541	5.63597	7.74616	4.03963	4.50018	4.45577	5.81482
FBtr0073542	44.2504	56.3668	42.9319	48.2359	63.8195	93.4541
FBtr0073543	16.6345	22.2679	12.0435	13.504	9.05985	13.9802
FBtr0073546	20.3639	26.9806	26.3092	29.5824	18.0402	26.5557
FBtr0073547	1.17606	1.4368	2.65164	2.96241	1.83621	2.60383
FBtr0073551	29.4108	37.1451	26.0514	29.3203	28.0284	40.361
FBtr0073552	4.37598	5.53327	6.60751	7.48351	7.5906	11.5929
FBtr0073553	17.947	24.186	7.64016	8.5034	14.6262	20.9423
FBtr0073558	7.51768	9.89529	0.489944	0.560684	3.70726	5.28597
FBtr0073560	42.7117	57.6648	43.4855	48.8807	20.5105	31.7747
FBtr0073561	14.5298	18.3874	15.9832	17.7793	32.9399	54.2778
FBtr0073562	4.64618	6.44173	2.09483	2.38701	1.56953	2.50812
FBtr0073567	6.8111	8.94309	3.87759	4.36586	9.97706	14.8757
FBtr0073570	15.6789	20.1438	22.746	25.485	26.0424	38.618
FBtr0073571	6.34405	7.98153	6.66698	7.49355	13.3893	19.9581
FBtr0073572	9.16333	11.5396	10.7603	12.0791	18.1838	27.7865
FBtr0073573	23.3567	29.9373	16.9842	19.1047	38.4343	56.5759
FBtr0073575	18.1433	23.21	18.5993	21.0022	36.1742	48.9206
FBtr0073576	12.0565	16.2428	21.8336	24.3085	8.98268	14.0501
FBtr0073578	32.5984	44.1737	23.8713	26.7894	13.8059	20.2632
FBtr0073579	5.07979	6.79862	1.65126	1.8449	11.0183	17.0287
FBtr0073594	4.35893	5.84056	3.53618	3.96499	1.77631	2.56505
FBtr0073596	5.0927	6.55929	3.45574	3.90863	7.12215	9.58198
FBtr0073600	17.2629	22.7482	12.1555	13.6791	29.4775	44.0108
FBtr0073601	22.1239	28.5131	22.2627	25.0337	26.7641	39.3951
FBtr0073602	7.53965	9.62297	8.96934	10.0525	8.11312	12.1862
FBtr0073603	11.9652	15.2727	14.2914	15.992	16.9879	24.5135
FBtr0073607	30.3781	40.3481	26.947	30.241	38.5384	55.8044
FBtr0073608	26.587	35.9553	27.1638	30.5825	14.7605	21.4763
FBtr0073609	171.221	218.077	176.26	198.661	125.96	176.519
FBtr0073610	20.2253	27.316	36.056	40.5438	15.4938	23.0721
FBtr0073611	212.972	274.884	290.423	327.386	177.616	250.457
FBtr0073613	6.23819	8.37536	4.55927	5.1308	2.35058	3.4527
FBtr0073615	3.75787	4.86553	1.10456	1.26094	1.62502	2.47222
FBtr0073618	2.92202	3.60346	4.96165	5.59557	6.10636	8.50152
FBtr0073619	6.09163	8.06459	6.1034	6.86343	9.64492	15.3488
FBtr0073620	15.7151	20.3864	14.6699	16.5043	23.9005	34.8792
FBtr0073621	32.7191	41.6512	30.7068	34.5069	45.0766	66.2631
FBtr0073622	28.48	36.5165	30.6336	34.3631	38.0286	54.8237
FBtr0073637	12.4295	15.8564	14.5104	16.2278	14.9047	22.2487
FBtr0073641	16.6783	22.4751	10.1202	11.4236	27.4725	44.0281
FBtr0073642	37.6239	49.0146	25.2351	28.3773	91.132	134.237
FBtr0073652	17.01	21.6289	14.8866	16.7054	36.5537	54.3906
FBtr0073655	1.33762	1.64943	3.71252	4.15915	4.79961	7.36318
FBtr0073657	9.57518	13.5734	6.79147	7.59961	4.34375	6.68048
FBtr0073658	23.8254	30.4979	28.1091	31.5097	29.5113	43.5244
FBtr0073659	21.4506	28.6288	18.909	21.3145	24.1736	36.1967
FBtr0073660	2.37613	2.98554	2.00043	2.20963	1.05242	1.68137
FBtr0073662	1.67581	2.04582	1.63739	1.86075	2.34712	3.01874
FBtr0073668	3.41556	4.6867	0.726484	0.816709	11.3477	18.2828
FBtr0073669	4.71806	6.20312	1.07101e-05	1.22498e-05	8.94879	12.5976
FBtr0073675	13.8897	17.6035	8.89702	10.0104	21.0082	31.3515
FBtr0073680	5.23943	7.02568	2.82737	3.19543	5.90856	8.32852
FBtr0073682	1.77329	2.42175	1.26634	1.42433	1.57303	2.53384
FBtr0073683	6.46664	7.99789	13.9826	15.4576	20.6024	33.4017
FBtr0073687	3.79004	5.19728	0.812778	0.908548	4.85254	7.72391
FBtr0073688	0.174544	0.213044	1.79435e-33	1.97448e-33	1.66079	2.40709
FBtr0073689	6.33496	8.25077	1.39973	1.56648	9.01063	13.2682
FBtr0073691	116.682	150.06	156.191	175.203	156.385	232.419
FBtr0073693	43.7212	56.5465	42.9843	48.2257	71.3067	104.457
FBtr0073694	24.5794	31.8871	23.9511	26.9136	38.4361	55.5799
FBtr0073695	13.0585	16.0311	7.46742	8.36291	28.1475	42.5065
FBtr0073696	6.01674	8.48931	14.9411	16.7257	5.23376	7.7037
FBtr0073697	21.7274	28.6283	20.8455	23.3473	25.2598	37.3228
FBtr0073704	6.23638	7.91194	2.43642	2.73113	12.0505	17.7295
FBtr0073705	48.4038	59.0806	2.23374	2.52146	105.678	154.169
FBtr0073709	4.67819	5.92201	5.4205	6.09563	7.77003	11.059
FBtr0073720	29.2022	37.2729	26.4022	29.6145	50.2638	73.4028
FBtr0073721	59.3189	78.4211	71.2496	79.9837	66.2391	98.2199
FBtr0073723	21.8131	28.6248	24.3848	27.3799	37.4789	52.5629
FBtr0073725	2.52452	3.21853	1.07099	1.21309	2.23979	3.11882
FBtr0073726	37.0418	48.7449	39.9606	44.8301	44.5678	66.6263
FBtr0073728	10.7703	13.2554	8.46107	9.50092	25.6917	41.178
FBtr0073729	9.5517	12.0016	9.58971	10.7714	4.71993	6.28162
FBtr0073730	90.5477	113.901	93.0559	104.385	109.37	158.473
FBtr0073731	1.87033	2.36784	2.18713	2.4516	1.19065	1.82356
FBtr0073732	1.49841	2.03661	1.28256	1.44099	1.22796	1.92457
FBtr0073734	5.77405	7.93448	7.72744	8.64858	4.83871	7.23257
FBtr0073737	18.4969	24.4918	20.7885	23.3418	25.0764	37.4295
FBtr0073741	148.205	198.283	161.531	181.374	145.218	211.05
FBtr0073747	29.0353	39.2238	22.147	24.8926	19.7715	29.4763
FBtr0073748	2.52945	3.0874	2.43713	2.76075	6.81799	9.52472
FBtr0073752	7.09123	9.30009	0.802091	0.88261	2.58432	3.53163
FBtr0073754	1.6841	2.15824	1.98393	2.22013	4.28375	6.14898
FBtr0073755	9.15821	11.9468	5.01351	5.61007	9.78627	14.564
FBtr0073756	22.3621	29.4851	17.0985	19.2122	29.423	43.1388
FBtr0073757	29.0798	37.9806	19.7677	22.1989	37.7654	55.3973
FBtr0073763	545.567	704.88	558.981	628.522	851.918	1246.6
FBtr0073764	0.952415	1.1625	0.0127538	0.0142502	0.850351	1.37146
FBtr0073766	2.02087	2.63927	1.96632	2.20414	3.62287	5.64082
FBtr0073769	3.18166	4.28253	3.21814	3.6031	5.22806	8.1521
FBtr0073770	1.29469	1.73195	1.61219	1.82499	2.74124	4.33289
FBtr0073771	1.79927	2.44467	4.14769	4.59201	4.26483	6.92154
FBtr0073772	24.4877	31.6951	21.3621	23.9673	33.431	47.7188
FBtr0073776	10.7269	15.0223	47.8587	53.6592	13.9625	18.1864
FBtr0073777	21.7605	27.4841	20.6639	23.3824	16.5984	24.6825
FBtr0073778	21.4957	28.2124	7.92747	8.83061	38.6281	58.8139
FBtr0073779	25.8116	33.369	20.4536	22.9784	21.4003	30.8811
FBtr0073789	2.3025	2.9105	2.36318	2.66195	6.70817	9.96348
FBtr0073790	17.4721	22.7461	36.9125	41.6927	11.9876	18.0386
FBtr0073792	36.4458	44.5839	9.26364	10.2077	45.5227	63.8024
FBtr0073793	404.632	527.705	660.949	739.482	333.568	496.577
FBtr0073794	11.3972	15.0448	0.00133791	0.00150001	6.47701	9.22825
FBtr0073795	4.98259	6.27848	2.86384	3.19897	6.25636	8.80978
FBtr0073796	5.1382	6.99497	2.06428	2.31014	9.98486	15.1971
FBtr0073798	8.26024	11.663	17.0587	19.1632	12.5024	16.1595
FBtr0073805	20.0776	26.807	16.9773	19.0741	32.0484	47.4484
FBtr0073806	52.8059	68.9833	41.4303	46.4009	90.3461	133.295
FBtr0073808	2.85075	3.82827	2.00346	2.26701	3.41236	5.24221
FBtr0073809	53.0878	70.1959	35.5238	39.8955	102.904	149.1
FBtr0073812	6.1922	8.47619	2.73647	3.07988	2.21945	3.35822
FBtr0073817	15.5542	20.0721	10.2576	11.5389	31.8003	46.5028
FBtr0073818	12.3962	15.4846	7.96308	8.9518	15.4389	23.3355
FBtr0073819	27.3372	34.9791	25.6989	28.8142	27.4909	40.1596
FBtr0073820	38.3142	49.1653	51.0361	57.4093	50.4073	75.6388
FBtr0073821	730.223	948.031	1316.8	1475.74	736.766	1064.64
FBtr0073826	14.37	18.4638	14.4561	16.2153	22.4619	33.6193
FBtr0073827	18.9378	25.4192	19.2244	21.6098	19.0472	28.677
FBtr0073828	22.7307	28.7881	22.1402	24.8453	42.3701	63.0894
FBtr0073834	1.20086	1.69355	1.74966	1.98995	1.33506	2.17606
FBtr0073835	7.49191	10.4343	2.28733	2.57997	1.55476	2.14806
FBtr0073838	90.4611	118.902	92.5109	103.848	127.041	186.69
FBtr0073839	14.4494	18.8962	9.64399	10.8671	3.89557	5.26627
FBtr0073840	36.2981	47.4312	36.7562	41.051	52.5215	76.3451
FBtr0073841	11.4873	14.7546	10.3517	11.6274	21.6193	32.7391
FBtr0073842	23.0354	29.3097	21.0862	23.6709	41.5899	60.8303
FBtr0073843	20.3294	26.6961	14.923	16.7434	31.8872	46.735
FBtr0073844	6.51733	8.96271	6.15678	6.86802	6.17735	9.45953
FBtr0073845	21.4504	27.9104	12.7711	14.42	25.8446	37.9537
FBtr0073847	4.94839	6.22484	5.55473	6.23592	11.5004	17.0072
FBtr0073848	57.7153	75.2933	55.5452	62.3502	53.3114	79.2215
FBtr0073849	30.1449	39.7875	26.4324	29.6631	32.4313	47.6965
FBtr0073850	10.5261	13.6404	6.09095	6.83571	24.9367	37.1513
FBtr0073851	20.875	27.6036	92.3102	103.422	26.5735	36.493
FBtr0073897	233.314	314.101	216.325	244.228	203.049	305.511
FBtr0073898	909.583	1188.79	1274.14	1430.77	1009.5	1468.1
FBtr0073899	16.9198	21.653	20.307	22.8135	31.8309	47.7538
FBtr0073900	30.2967	40.2769	32.743	36.7539	23.5915	34.5977
FBtr0073902	29.1891	37.2912	27.3876	30.7601	39.246	57.4907
FBtr0073903	16.4969	21.3191	15.1191	16.9607	21.7871	32.1603
FBtr0073904	1.23761	1.65251	1.37626	1.54052	2.01645	3.06284
FBtr0073911	89.0048	115.228	5.96117	6.74489	64.3285	96.7708
FBtr0073920	0.224086	0.273515	0.521128	0.573443	0.780172	1.00333
FBtr0073922	21.8978	28.387	29.7833	33.3951	20.8261	30.7599
FBtr0073923	12.3828	16.1366	10.1306	11.3553	15.8067	23.1861
FBtr0073926	307.272	402.558	368.499	413.134	430.876	634.881
FBtr0073927	0.0079144	0.0113636	0.0099643	0.0112428	8.85941	13.5301
FBtr0073930	3.95201	5.357	0.40766	0.46654	1.0118	1.71438
FBtr0073932	0.666883	0.944461	0.708501	0.77976	1.23073	1.65087
FBtr0073933	13.1	17.4809	10.5558	11.8219	23.5934	36.3789
FBtr0073938	0	0	0	0	1.24076	1.71081
FBtr0073945	47.5579	59.8661	76.9949	86.5	57.3026	83.2054
FBtr0073946	2.49063	3.3397	1.92186	2.15207	2.52091	3.43139
FBtr0073947	2.66264	3.60175	2.25122	2.51765	2.77369	3.76771
FBtr0073948	3.48364	4.58335	2.41997	2.74179	5.5547	8.59479
FBtr0073950	3.85519	5.14439	2.89751	3.239	3.99526	6.04816
FBtr0073952	2.49651	3.20722	2.85601	3.23956	6.36107	8.45662
FBtr0073954	0.00141641	0.0017289	5.42998e-05	5.97925e-05	1.75668	2.81194
FBtr0073956	0.953131	1.21878	0.000177142	0.000202727	1.37362	2.08805
FBtr0073958	6.3447	7.90894	3.74361	4.19673	8.55237	13.1692
FBtr0073959	14.8486	19.5949	10.6159	11.9099	23.9108	35.0316
FBtr0073960	60.3546	78.4574	65.4382	73.5259	55.228	80.4088
FBtr0073961	19.2806	24.4634	21.1777	23.7319	28.2577	41.6769
FBtr0073964	42.2047	55.4599	35.0795	39.3457	55.1573	80.9985
FBtr0073965	65.0256	83.3481	86.8125	97.3626	53.4996	77.8094
FBtr0073966	41.0097	52.3523	53.0048	59.4443	45.2652	67.2558
FBtr0073967	108.658	140.504	79.3374	89.3743	213.907	317.394
FBtr0073968	31.9097	38.9482	40.0898	45.0453	65.7984	95.21
FBtr0073972	22.5481	29.7155	19.3275	21.7394	26.9209	39.8323
FBtr0073974	1.31033	1.59935	1.40745	1.5859	2.03772	3.00025
FBtr0073976	18.3009	22.9919	24.9085	28.0783	12.7641	19.1696
FBtr0073978	0.224125	0.31327	0.535914	0.605169	2.61688	3.48797
FBtr0073979	1.4586	1.9009	1.14763	1.28366	1.55237	2.1831
FBtr0073988	3.38168	4.33557	2.80969	3.13499	13.7495	20.167
FBtr0073989	88.7718	115.045	105.761	118.454	101.954	150.857
FBtr0073990	10.5395	14.3381	8.63663	9.66609	10.3309	14.7286
FBtr0074001	2.7077	3.32273	0.405031	0.456321	11.7385	17.7631
FBtr0074002	2.15401	3.09335	5.01138	5.62802	3.0731	5.20683
FBtr0074005	47.3724	60.0048	44.2514	49.7894	68.3719	98.3658
FBtr0074006	152.15	203.813	121.356	136.395	137.478	198.732
FBtr0074007	17.8942	23.6192	3.33974	3.74966	40.7367	59.5507
FBtr0074008	7.66638	10.2886	2.40493	2.70174	8.92317	13.7957
FBtr0074010	3.86751	4.82689	11.0076	12.2539	14.4653	19.9327
FBtr0074011	38.8239	51.1066	42.1032	47.316	31.7172	46.0749
FBtr0074018	60.7822	78.8455	64.4035	72.3525	45.9824	68.006
FBtr0074019	28.0057	36.528	35.134	39.4248	21.072	30.6714
FBtr0074020	26.4913	35.7775	22.1102	24.7491	39.9497	59.4403
FBtr0074027	3.82517	5.15383	2.6216	3.00025	6.09683	8.73914
FBtr0074028	21.1623	27.5187	9.89189	11.0659	18.1527	27.072
FBtr0074030	339.188	443.677	273.632	306.73	283.774	393.667
FBtr0074031	17.4401	22.8697	15.4324	17.3541	23.6273	35.0979
FBtr0074032	4.91288	6.3251	5.9651	6.70062	7.59407	11.4055
FBtr0074034	4.91288	6.3251	5.9651	6.70062	7.59407	11.4055
FBtr0074036	15.1994	20.1199	26.2995	29.5647	15.2303	23.2677
FBtr0074039	7.28327	9.60463	7.21137	8.10016	8.30995	12.1793
FBtr0074040	2.00882	2.65249	3.94382	4.42768	1.07615	1.38397
FBtr0074042	14.4968	19.5292	12.9961	14.6673	13.2305	18.8432
FBtr0074043	21.5016	27.1078	27.877	31.1653	16.7447	24.6923
FBtr0074046	96.1276	126.547	86.556	97.358	81.1564	117.487
FBtr0074047	7.32288	8.93815	6.53723	7.30861	21.1271	32.0123
FBtr0074052	1.87892	2.55837	1.23845	1.37904	23.6865	35.0436
FBtr0074053	4.62979	5.77744	3.27223	3.67286	9.23313	13.6283
FBtr0074054	9.24545	11.3241	19.1974	21.5437	23.7456	34.7043
FBtr0074055	5.14588	7.01028	3.00033	3.4042	5.72889	8.74039
FBtr0074056	3.57997	4.96307	2.55171	2.88201	2.22809	3.275
FBtr0074057	48.9821	68.6181	22.2997	25.0216	18.9536	25.9747
FBtr0074058	50.3851	67.6683	59.4282	66.6111	39.397	58.9924
FBtr0074059	0.0124548	0.0176473	0.00988321	0.0110371	1.28634	2.17911
FBtr0074060	5.8382	7.51462	5.72182	6.44249	13.7138	19.9939
FBtr0074063	3.45418	4.57837	2.6939	3.02263	3.00518	4.40888
FBtr0074064	2.15941	2.67453	2.50255	2.78564	1.82526	2.82181
FBtr0074066	17.0355	22.0826	17.2107	19.289	18.5195	27.1366
FBtr0074071	5.2253	7.10324	4.30434	4.82386	4.07037	6.01341
FBtr0074073	0.84473	1.03106	1.53191	1.72911	2.09252	2.90705
FBtr0074074	7.42121	9.57568	3.88967	4.35076	14.2126	20.3996
FBtr0074075	15.923	20.5256	15.9047	17.8481	31.0894	45.9554
FBtr0074077	22.2235	28.9344	19.6077	22.0055	31.6319	47.6995
FBtr0074079	18.5866	23.7175	12.3434	13.8558	14.1398	19.3755
FBtr0074082	13.5115	17.6655	18.6567	20.9561	12.3023	18.3492
FBtr0074083	6.78766	8.97444	5.43732	6.07408	6.98466	10.3678
FBtr0074084	15.9137	20.2002	22.4475	25.1455	22.1409	32.9871
FBtr0074085	22.0779	28.5013	20.5817	23.1346	36.272	55.4139
FBtr0074086	220.968	283.061	253.493	284.739	219.106	312.31
FBtr0074087	14.0321	18.4881	8.62598	9.69837	23.7268	33.8494
FBtr0074090	21.2679	27.0869	18.6958	20.9634	32.5498	49.1092
FBtr0074094	44.5494	58.1273	54.6619	61.4156	35.2752	52.4575
FBtr0074095	1.7999	2.27242	1.10414	1.25603	1.9085	2.82523
FBtr0074097	16.5337	21.2245	11.7376	13.1412	23.7531	35.7865
FBtr0074098	0.405795	0.495304	1.04813	1.15845	0.85061	1.30466
FBtr0074099	1.07743	1.31508	0.988313	1.1218	0.964801	1.59218
FBtr0074100	1.05674	1.28983	2.68588	2.9557	1.22049	1.69107
FBtr0074104	5.34805	6.80154	8.03864	9.00963	11.7919	16.2957
FBtr0074105	10.6404	14.3389	5.7393	6.41924	10.2125	15.5396
FBtr0074107	5.98759	7.30832	0.38775	0.43898	11.0886	15.9711
FBtr0074108	17.6647	23.6468	16.1574	18.1529	14.5687	21.9375
FBtr0074110	0.788028	1.07077	0.77287	0.866095	1.64588	2.49678
FBtr0074111	11.4446	15.2861	9.93352	11.1534	11.8912	18.2817
FBtr0074112	32.5892	42.7053	40.3957	45.2718	86.402	133.347
FBtr0074114	1.4112	1.77349	1.56327	1.75558	6.68813	9.74552
FBtr0074115	8.94223	11.1756	7.95817	8.95319	9.3696	14.5125
FBtr0074116	4.17743	5.94919	0.793045	0.882138	1.91611	2.89339
FBtr0074117	38.2492	49.8097	30.8154	34.4887	76.9577	113.995
FBtr0074119	2.50122	3.4102	3.32845	3.74852	0.622529	1.0457
FBtr0074123	0.437071	0.534541	0.0600111	0.0683443	0.661237	1.11288
FBtr0074130	8.2699	10.6961	6.14399	6.89006	22.6248	34.9426
FBtr0074132	12.517	15.278	10.6371	11.9874	19.9364	29.5156
FBtr0074134	8.57678	10.8935	6.90444	7.73461	17.1515	25.4814
FBtr0074135	34.4596	44.3364	38.9876	43.5525	49.3898	72.1431
FBtr0074137	19.7716	26.2926	18.2213	20.5663	21.5761	31.5895
FBtr0074138	95.1427	121.335	119.627	134.439	81.6218	116.533
FBtr0074140	6.47157	8.16038	10.6559	11.9328	17.1994	26.6232
FBtr0074141	3.40434	4.2611	3.62978	4.06014	6.58084	9.78712
FBtr0074142	1.82141	2.44424	1.2022	1.35994	2.89459	4.36437
FBtr0074143	3.61074	4.71187	1.67172	1.89272	9.80114	15.1544
FBtr0074144	4.09557	5.13585	6.18742	6.92424	10.3357	15.1882
FBtr0074145	4.95096	6.10324	2.335	2.61149	6.9184	10.238
FBtr0074146	5.53959	7.32009	2.21652	2.45139	0.961404	1.44699
FBtr0074147	3.70552	4.68015	3.71123	4.18967	3.77802	5.56412
FBtr0074148	25.4615	33.2997	45.1867	50.6378	56.8494	81.8702
FBtr0074149	38.5874	49.48	26.3898	29.8011	63.64	97.2348
FBtr0074150	8.72343	10.8087	10.3202	11.6334	7.38213	11.252
FBtr0074151	22.3456	28.347	33.7551	37.8009	35.5977	53.7671
FBtr0074152	69.4541	87.7247	98.2456	110.1	99.371	143.671
FBtr0074159	38.7814	49.1659	30.143	33.8149	78.9099	117.058
FBtr0074162	4.0273	4.93382	4.01921	4.5238	12.2264	18.2504
FBtr0074166	7.93975	10.093	3.76374	4.22833	13.4222	18.4864
FBtr0074167	4.17387	5.59484	3.7134	4.17419	3.58507	5.27574
FBtr0074168	3.35471	4.22105	1.60448	1.79409	8.55183	13.6038
FBtr0074169	8.46053	10.4604	4.46498	5.04511	12.315	17.5949
FBtr0074170	4.49229	5.79056	5.45134	6.11712	13.4916	21.8158
FBtr0074171	9.05436	12.5909	8.20901	9.1656	6.12878	8.97857
FBtr0074173	3.62855	4.48855	2.09759	2.36925	5.51293	7.71988
FBtr0074175	11.0771	14.1526	3.42622	3.82332	20.6091	31.7683
FBtr0074176	492.823	634.013	550.183	617.596	545.296	801.132
FBtr0074178	32.04	39.9748	33.7229	37.9003	44.1548	65.4549
FBtr0074179	20.4166	25.9999	19.4066	21.7625	25.6736	36.3109
FBtr0074180	17.0563	21.9191	22.0585	24.7522	21.3564	31.3974
FBtr0074181	11.0606	14.4334	14.2841	16.019	12.9726	19.0739
FBtr0074182	7.54527	9.82327	9.21218	10.3292	8.1608	12.0851
FBtr0074183	10.4196	13.3686	9.32876	10.4849	19.5635	29.2538
FBtr0074185	0.00312103	0.00447968	0.000990332	0.00113102	2.5801	4.10298
FBtr0074186	9.0946	12.7237	0.681953	0.772398	3.03933	3.97501
FBtr0074187	1.05577	1.44079	3.46878	3.96293	1.6833	2.62784
FBtr0074188	21.3349	26.3093	19.3347	21.5321	35.4297	52.1392
FBtr0074189	3.09439	3.89075	2.93873	3.33413	9.9614	14.9846
FBtr0074190	15.1929	18.7666	9.84529	10.8887	32.4115	48.6424
FBtr0074191	6.4131	8.39867	15.876	17.9881	7.77062	12.3958
FBtr0074193	0	0	0	0	2.36106	4.00054
FBtr0074194	1.42373	1.85752	0.875754	0.987036	1.94541	2.70824
FBtr0074197	0.436854	0.562195	0.142134	0.159917	1.30398	2.14705
FBtr0074198	0.489515	0.634144	0.578841	0.658867	1.84571	3.03483
FBtr0074201	17.303	22.466	15.5471	17.4858	23.6477	34.5816
FBtr0074202	15.0383	19.5554	12.4462	13.917	20.5532	30.5033
FBtr0074203	14.8144	19.0699	16.6882	18.7892	29.1164	42.6892
FBtr0074209	5.29595	6.61754	3.6693	4.10962	10.0133	13.972
FBtr0074210	146.192	192.76	164.69	185.087	155.955	234.165
FBtr0074212	5.26302	6.42393	2.53414	2.84666	16.1867	24.2294
FBtr0074216	133.661	170.479	151.774	170.573	151.856	224.166
FBtr0074217	26.2707	32.395	7.95015	8.84157	22.7026	31.8183
FBtr0074222	24.8339	31.5433	19.1667	21.5249	55.392	81.837
FBtr0074225	9.53656	12.2426	6.26567	7.05025	13.738	20.6556
FBtr0074226	12.0986	15.9484	9.7292	10.9091	15.0221	21.992
FBtr0074230	20.5684	26.8921	18.7908	21.1538	22.9365	34.0875
FBtr0074232	2.80424	3.43445	2.58028	2.87827	1.3748	1.81959
FBtr0074233	53.4382	70.2166	63.5883	71.5803	54.2353	79.7595
FBtr0074234	8.35876	11.327	8.69771	9.74795	11.7378	18.8047
FBtr0074237	4.16488	5.45959	7.36054	8.18191	12.384	18.9488
FBtr0074238	1215.35	1562.36	1424.26	1598.98	1424.84	2097.32
FBtr0074240	18.8294	25.0994	21.9864	24.7171	26.9054	38.4949
FBtr0074241	4.5809	5.98595	6.58128	7.39191	6.66689	10.667
FBtr0074242	28.1725	36.1912	41.8025	46.9947	32.1227	50.0745
FBtr0074243	10.7754	13.4608	4.73496	5.31767	24.708	34.2907
FBtr0074245	1.96813	2.77256	0.596493	0.656373	1.74433	2.85712
FBtr0074246	5.25671	6.80606	6.43392	7.24886	13.518	20.0444
FBtr0074247	3.0696	3.92979	2.72995	3.07094	5.35486	8.23615
FBtr0074255	3.73589	5.08486	1.54627	1.70352	4.19179	6.28439
FBtr0074257	18.3943	23.3726	14.2992	16.0837	29.9822	43.6139
FBtr0074258	1.63378	2.22577	1.1686	1.31184	2.00456	3.04983
FBtr0074259	3.1656	4.2332	2.1887	2.45763	4.6789	7.0954
FBtr0074261	18.9583	24.4737	22.4503	25.1615	23.9648	34.8974
FBtr0074262	5.65426	7.64534	2.52014	2.81532	2.89432	4.31766
FBtr0074263	6.04285	8.00644	6.20718	6.97105	10.1413	15.3168
FBtr0074264	0.893022	1.21891	0.171568	0.192147	1.59918	2.48404
FBtr0074265	3.89576	5.17995	4.14928	4.65857	6.2642	9.49991
FBtr0074266	1.73315	2.37786	0.422624	0.472701	1.82447	2.84128
FBtr0074267	18.4904	23.4089	13.9252	15.6862	42.289	62.9835
FBtr0074269	2.99512	3.74436	1.95964	2.19006	3.7427	5.46571
FBtr0074271	4.00638	5.11828	3.74367	4.20266	8.67257	12.6802
FBtr0074276	11.6589	15.9693	8.80636	9.8749	9.44098	13.7357
FBtr0074278	4.43791	5.41712	6.73072	7.52228	13.9538	21.8026
FBtr0074279	11.3683	14.2609	5.71745	6.37655	11.746	17.3294
FBtr0074280	3.92724	5.19128	4.17079	4.64323	5.25096	8.26158
FBtr0074281	120.82	159.369	168.417	189.135	95.5332	136.795
FBtr0074282	27.8435	36.869	27.3576	30.6039	40.4313	60.356
FBtr0074283	19.6764	25.3058	18.9523	21.3263	22.3881	33.1652
FBtr0074284	27.8913	37.2276	22.356	25.1852	25.1685	37.6906
FBtr0074285	76.0613	103.549	51.298	57.6513	69.5942	103.217
FBtr0074286	10.6265	13.389	16.7748	18.9007	8.80634	11.6184
FBtr0074289	7.8598	11.188	3.28616	3.67696	1.77273	2.67564
FBtr0074290	36.7983	47.9444	35.734	40.1705	54.2976	79.0456
FBtr0074292	20.6405	25.2896	6.65636	7.50393	50.5123	73.1071
FBtr0074293	25.2721	34.9026	37.9797	42.6976	9.23715	14.4404
FBtr0074294	55.2586	72.3565	53.1768	59.6963	69.6968	103.091
FBtr0074295	29.5006	38.383	24.704	27.8615	35.6624	55.1118
FBtr0074296	0.482468	0.629053	0.483488	0.542683	3.87167	5.70681
FBtr0074300	783.754	1071.6	965.601	1084.47	313.435	453.832
FBtr0074301	22.0829	28.5597	23.3849	26.3061	27.9862	41.0188
FBtr0074302	39.2227	50.4224	41.8682	46.9375	43.119	63.0296
FBtr0074303	4.52407	6.22166	4.12857	4.63888	1.70395	2.27793
FBtr0074306	2.35036	3.07429	0.574089	0.63172	0.909429	1.16956
FBtr0074307	10.4126	13.4861	3.37125	3.71048	16.2725	24.4285
FBtr0074308	1.0455	1.27611	0.072793	0.0809715	2.33874	3.95992
FBtr0074309	5.98303	8.07381	5.98031	6.72637	5.48675	7.84093
FBtr0074310	7.68239	9.37701	16.5696	18.6728	20.6728	29.5917
FBtr0074311	2670.89	3519.66	4317.36	4835.64	2554.69	3705.31
FBtr0074312	696.62	991.355	742.588	827.467	131.839	207.531
FBtr0074313	31.9749	41.5775	32.4119	36.3253	36.3145	56.518
FBtr0074314	18.5737	24.0055	15.1123	17.0008	24.6238	36.242
FBtr0074321	0	0	0	0	1.65164	2.12407
FBtr0074330	36.0688	45.7667	41.426	46.6377	47.8712	72.025
FBtr0074331	37.1669	50.4169	24.8154	27.8569	29.9658	43.6834
FBtr0074332	26.7139	34.5569	28.9662	32.5444	62.7625	94.0941
FBtr0074333	54.5162	72.464	51.6847	57.9159	59.8222	87.6382
FBtr0074334	26.4811	34.1682	24.097	27.0445	39.9978	59.5359
FBtr0074339	2.74657	3.53671	1.64706	1.84316	5.48977	8.17257
FBtr0074341	6.68145	8.62881	5.8788	6.59034	9.78574	14.3617
FBtr0074342	13.1993	17.0196	13.759	15.2215	23.5398	34.4985
FBtr0074344	2.45068	3.48786	3.32475	3.7462	2.91643	4.61393
FBtr0074347	26.7975	33.2235	20.9772	23.8782	43.8634	63.3439
FBtr0074348	9.76206	12.6128	7.31282	8.19843	12.6384	18.4027
FBtr0074352	8.27158	10.4965	7.06917	7.96052	13.7229	20.1775
FBtr0074354	8.77911	10.9494	5.91803	6.7503	15.8421	21.1634
FBtr0074355	41.6485	55.8258	49.384	55.4581	40.6523	61.113
FBtr0074356	47.3368	62.0484	42.9669	48.3246	75.6133	111.16
FBtr0074359	6.38939	8.02497	4.24578	4.82291	12.8694	19.1226
FBtr0074361	0	0	0.446526	0.491351	2.28243	2.93529
FBtr0074362	0.207564	0.253348	0	0	2.13569	2.74659
FBtr0074363	0.46886	0.656054	0.167444	0.184254	1.53132	1.96934
FBtr0074365	7.43111	9.32266	17.2028	19.3304	7.67676	10.8888
FBtr0074366	4.94354	6.59086	1.82692	2.06001	13.4537	19.5082
FBtr0074367	1.61292	2.02844	3.83572	4.31116	2.17448	3.12065
FBtr0074368	1.14062	1.43399	0.432755	0.477981	1.4092	2.15219
FBtr0074369	1.01809	1.28535	0.448351	0.495206	1.4691	2.23979
FBtr0074370	1.7291	2.15965	0.522033	0.576579	1.72067	2.61807
FBtr0074371	7.86085	11.1555	5.52394	6.19987	0.909624	1.42922
FBtr0074372	6.60889	8.6141	5.49119	6.16279	11.0547	16.0817
FBtr0074376	24.3981	31.8627	21.0913	23.6157	28.3192	42.1176
FBtr0074381	15.2039	19.6632	12.4776	14.0813	37.1987	55.702
FBtr0074383	30.8267	40.9318	27.6778	30.9592	19.6201	28.0425
FBtr0074384	2.67265	3.38681	0.750363	0.843023	5.22992	7.41015
FBtr0074385	209.845	277.266	170.751	191.874	240.597	351.122
FBtr0074386	26.615	34.2749	15.7607	17.6884	31.3837	45.6029
FBtr0074387	113.563	148.233	150.318	168.882	116.145	169.933
FBtr0074388	5.85212	7.64377	3.37192	3.79769	9.00555	12.7331
FBtr0074393	2.77954	3.49667	3.54246	3.97004	4.16935	6.383
FBtr0074406	1083.94	1357.3	1399.81	1570.79	982.116	1375.95
FBtr0074410	0.715951	0.873874	2.59148	2.86023	0.970114	1.44865
FBtr0074412	11.6414	15.0369	7.67615	8.63842	18.7799	26.8953
FBtr0074415	19.2516	24.6168	14.99	16.8791	30.4384	44.0276
FBtr0074417	23.0524	31.6993	17.7793	19.9425	16.0747	23.2619
FBtr0074418	35.9567	47.6578	33.9901	38.1975	53.3884	78.4469
FBtr0074425	9.08443	11.0883	4.20516	4.62731	8.35756	12.1785
FBtr0074427	2.99755	4.23468	1.3018	1.47018	3.70697	4.92274
FBtr0074431	6.64527	8.83395	4.1345	4.64935	6.74818	9.87254
FBtr0074432	0.00599779	0.00732089	0.0770655	0.0863498	1.50415	2.5486
FBtr0074439	45.1139	58.9027	62.2091	69.8758	39.3349	57.1072
FBtr0074440	1.67286	2.11258	2.16192	2.42503	5.86823	9.00757
FBtr0074441	15.5291	18.9728	7.25696	8.26402	33.3446	49.1238
FBtr0074442	0.511443	0.700608	0.781593	0.884464	6.91354	11.4334
FBtr0074443	34.3779	45.6353	37.7874	42.3683	25.8781	35.8774
FBtr0074446	222.697	302.932	255.667	286.444	126.268	183.768
FBtr0074447	19.1533	25.179	19.17	21.5269	32.0457	47.6671
FBtr0074448	1.98489	2.42444	0.564397	0.634674	2.3465	3.69965
FBtr0074449	2.1117	2.90934	0.881269	0.987565	1.17307	1.97521
FBtr0074451	20.7312	26.6974	20.9215	23.4704	30.9621	45.6953
[truncated: 12,788 more rows]

## Sheet: Fig4A
Fig 4A									Fig 4C
	Start	End	piRNA_counts						Distance	Count
TART-A	0	100	0						0	195475
TART-A	100	200	0						1	255710
TART-A	200	300	0						2	202402
TART-A	300	400	0						3	213064
TART-A	400	500	0						4	223297
TART-A	500	600	0						5	211740
TART-A	600	700	0						6	206371
TART-A	700	800	0						7	197453
TART-A	800	900	0						8	193188
TART-A	900	1000	0						9	191519
TART-A	1000	1100	0						10	182585
TART-A	1100	1200	0						11	179167
TART-A	1200	1300	0						12	180353
TART-A	1300	1400	0						13	174180
TART-A	1400	1500	0						14	171388
TART-A	1500	1600	0						15	169014
TART-A	1600	1700	0						16	170611
TART-A	1700	1800	0						17	169371
TART-A	1800	1900	0						18	169868
TART-A	1900	2000	0						19	172197
TART-A	2000	2100	0						20	174448
TART-A	2100	2200	0						21	169507
TART-A	2200	2300	0						22	173535
TART-A	2300	2400	0						23	174346
TART-A	2400	2500	0						24	176168
TART-A	2500	2600	0						25	182711
TART-A	2600	2700	0						26	192269
TART-A	2700	2800	0						27	198180
TART-A	2800	2900	0						28	194018
TART-A	2900	3000	0						29	193690
TART-A	3000	3100	0						30	198077
TART-A	3100	3200	0						31	193130
TART-A	3200	3300	0						32	202119
TART-A	3300	3400	0
TART-A	3400	3500	0
TART-A	3500	3600	0
TART-A	3600	3700	0
TART-A	3700	3800	0
TART-A	3800	3900	0
TART-A	3900	4000	0
TART-A	4000	4100	16.54
TART-A	4100	4200	315.69
TART-A	4200	4300	423.89
TART-A	4300	4400	420.41
TART-A	4400	4500	520.71
TART-A	4500	4600	1182.43
TART-A	4600	4700	209.2
TART-A	4700	4800	313.83
TART-A	4800	4900	164.36
TART-A	4900	5000	122.4
TART-A	5000	5100	285.41
TART-A	5100	5200	207.7
TART-A	5200	5300	712.41
TART-A	5300	5400	1020.85
TART-A	5400	5500	2233.25
TART-A	5500	5600	545.39
TART-A	5600	5700	388.02
TART-A	5700	5800	560.58
TART-A	5800	5900	359.03
TART-A	5900	6000	242.19
TART-A	6000	6100	238.88
TART-A	6100	6200	670.21
TART-A	6200	6300	1207.57
TART-A	6300	6400	617.23
TART-A	6400	6500	201.71
TART-A	6500	6600	477.63
TART-A	6600	6700	503.43
TART-A	6700	6800	862.85
TART-A	6800	6900	1398.78
TART-A	6900	7000	1627.39
TART-A	7000	7100	741.49
TART-A	7100	7200	1121.22
TART-A	7200	7300	626.26
TART-A	7300	7400	386.06
TART-A	7400	7500	1700.47
TART-A	7500	7600	1219.96
TART-A	7600	7700	6109.94
TART-A	7700	7800	862.19
TART-A	7800	7900	408.45
TART-A	7900	8000	811.8
TART-A	8000	8100	812.98
TART-A	8100	8200	632.85
TART-A	8200	8300	603.42
TART-A	8300	8400	462.54
TART-A	8400	8500	1531.64
TART-A	8500	8600	996.3
TART-A	8600	8700	856.68
TART-A	8700	8800	532.68
TART-A	8800	8900	974.45
TART-A	8900	9000	1125.15
TART-A	9000	9100	957.9
TART-A	9100	9200	1194.6
TART-A	9200	9300	163.99
TART-A	9300	9400	420.34
TART-A	9400	9500	408.77
TART-A	9500	9600	441.41
TART-A	9600	9700	902.81
TART-A	9700	9800	1472.75
TART-A	9800	9900	2244.84
TART-A	9900	10000	165.85
TART-A	10000	10100	241.77
TART-A	10100	10200	217.24
TART-A	10200	10300	172.93
TART-A	10300	10400	564.53
TART-A	10400	10500	2116.11
TART-A	10500	10600	476.14
TART-A	10600	10700	775.36
TART-A	10700	10800	843.23
TART-A	10800	10900	564.35
TART-A	10900	11000	1285.21
TART-A	11000	11100	98.86
TART-A	11100	11200	3671.79
TART-A	11200	11300	2420.96
TART-A	11300	11400	2035.27
TART-A	11400	11500	1563.72
TART-A	11500	11600	2053.04
TART-A	11600	11700	1622.79
TART-A	11700	11800	423.6
TART-A	11800	11900	1972.4
TART-A	11900	12000	2174.16
TART-A	12000	12100	457.86
TART-A	12100	12200	803.78
TART-A	12200	12300	914.39
TART-A	12300	12400	441.46
TART-A	12400	12500	336.86
TART-A	12500	12600	2273.33
TART-A	12600	12700	403.39
TART-A	12700	12800	1913.58
TART-A	12800	12900	721.18
TART-A	12900	13000	459.7
TART-A	13000	13100	169.52
TART-A	13100	13200	575.32
TART-A	13200	13300	123.3
TART-A	13300	13400	267.36
TART-A	13400	13500	201.48
TART-A	13500	13600	396.45
TART-A	13600	13700	447.53
TART-A	13700	13800	143.87
TART-A	13800	13900	143.12
TART-A	13900	14000	555.37
TART-A	14000	14100	236.7
TART-A	14100	14200	238.25
TART-A	14200	14300	176.76
TART-A	14300	14400	526.4
TART-A	14400	14500	177.56
TART-A	14500	14600	1397.5
TART-A	14600	14700	293.38
TART-A	14700	14800	230.3
TART-A	14800	14900	88.53
TART-A	14900	15000	285.69
TART-A	15000	15100	1147.32
TART-A	15100	15200	752.56
TART-A	15200	15300	193.26
TART-A	15300	15400	232.7
TART-A	15400	15500	480.23
TART-A	15500	15576	367.539
TART-A	0	100	0
TART-A	100	200	0
TART-A	200	300	0
TART-A	300	400	0
TART-A	400	500	0
TART-A	500	600	0
TART-A	600	700	0
TART-A	700	800	0
TART-A	800	900	0
TART-A	900	1000	0
TART-A	1000	1100	0
TART-A	1100	1200	0
TART-A	1200	1300	0
TART-A	1300	1400	0
TART-A	1400	1500	0
TART-A	1500	1600	0
TART-A	1600	1700	0
TART-A	1700	1800	0
TART-A	1800	1900	0
TART-A	1900	2000	0
TART-A	2000	2100	0
TART-A	2100	2200	0
TART-A	2200	2300	0
TART-A	2300	2400	0
TART-A	2400	2500	0
TART-A	2500	2600	0
TART-A	2600	2700	0
TART-A	2700	2800	0
TART-A	2800	2900	0
TART-A	2900	3000	0
TART-A	3000	3100	0
TART-A	3100	3200	0
TART-A	3200	3300	0
TART-A	3300	3400	0
TART-A	3400	3500	0
TART-A	3500	3600	0
TART-A	3600	3700	0
TART-A	3700	3800	0
TART-A	3800	3900	0
TART-A	3900	4000	0
TART-A	4000	4100	-264.35
TART-A	4100	4200	-567.2
TART-A	4200	4300	-786.08
TART-A	4300	4400	-854.28
TART-A	4400	4500	-1609.08
TART-A	4500	4600	-686.37
TART-A	4600	4700	-604.64
TART-A	4700	4800	-1292.88
TART-A	4800	4900	-584.27
TART-A	4900	5000	-582.24
TART-A	5000	5100	-673.61
TART-A	5100	5200	-1480.45
TART-A	5200	5300	-1116.11
TART-A	5300	5400	-1098.62
TART-A	5400	5500	-2406.5
TART-A	5500	5600	-3440.71
TART-A	5600	5700	-4564.9
TART-A	5700	5800	-1819.74
TART-A	5800	5900	-1726
TART-A	5900	6000	-3949.04
TART-A	6000	6100	-2338.19
TART-A	6100	6200	-1650.64
TART-A	6200	6300	-3571.88
TART-A	6300	6400	-776.17
TART-A	6400	6500	-1683.33
TART-A	6500	6600	-1433.38
TART-A	6600	6700	-1135.59
TART-A	6700	6800	-17585.2
TART-A	6800	6900	-3886.6
TART-A	6900	7000	-3321.28
TART-A	7000	7100	-3554.19
TART-A	7100	7200	-4066.26
TART-A	7200	7300	-3304.84
TART-A	7300	7400	-1363.02
TART-A	7400	7500	-2233.44
TART-A	7500	7600	-1769.37
TART-A	7600	7700	-2501.33
TART-A	7700	7800	-1225.92
TART-A	7800	7900	-2053.67
TART-A	7900	8000	-4181.25
TART-A	8000	8100	-1879.97
TART-A	8100	8200	-1012.27
TART-A	8200	8300	-1476.84
TART-A	8300	8400	-1505.17
TART-A	8400	8500	-1554.08
TART-A	8500	8600	-13594.2
TART-A	8600	8700	-1495.05
TART-A	8700	8800	-2059.39
TART-A	8800	8900	-999.96
TART-A	8900	9000	-687.95
TART-A	9000	9100	-1984.01
TART-A	9100	9200	-1357.56
TART-A	9200	9300	-1413.46
TART-A	9300	9400	-9489.46
TART-A	9400	9500	-3704.78
TART-A	9500	9600	-5861.59
TART-A	9600	9700	-4625.42
TART-A	9700	9800	-2374.39
TART-A	9800	9900	-2034.23
TART-A	9900	10000	-4993.56
TART-A	10000	10100	-1070.37
TART-A	10100	10200	-1450.79
TART-A	10200	10300	-2064.51
TART-A	10300	10400	-1097.39
TART-A	10400	10500	-307.54
TART-A	10500	10600	-1162.1
TART-A	10600	10700	-555.13
TART-A	10700	10800	-624.91
TART-A	10800	10900	-1614.96
TART-A	10900	11000	-563.19
TART-A	11000	11100	-2834.89
TART-A	11100	11200	-1745.08
TART-A	11200	11300	-1361.36
TART-A	11300	11400	-2924.19
TART-A	11400	11500	-4007.52
TART-A	11500	11600	-1067.21
TART-A	11600	11700	-1821.06
TART-A	11700	11800	-1342.75
TART-A	11800	11900	-2556.16
TART-A	11900	12000	-946
TART-A	12000	12100	-2167.55
TART-A	12100	12200	-4044.22
TART-A	12200	12300	-2270.57
TART-A	12300	12400	-757.98
TART-A	12400	12500	-1722.73
TART-A	12500	12600	-4859.73
TART-A	12600	12700	-1027.78
TART-A	12700	12800	-818.47
TART-A	12800	12900	-2448.1
TART-A	12900	13000	-922.03
TART-A	13000	13100	-1077.56
TART-A	13100	13200	-703.77
TART-A	13200	13300	-720
TART-A	13300	13400	-293.56
TART-A	13400	13500	-322.91
TART-A	13500	13600	-465.11
TART-A	13600	13700	-302.28
TART-A	13700	13800	-325.43
TART-A	13800	13900	-605.26
TART-A	13900	14000	-198.9
TART-A	14000	14100	-153.48
TART-A	14100	14200	-323.12
TART-A	14200	14300	-758.08
TART-A	14300	14400	-797.01
TART-A	14400	14500	-283.61
TART-A	14500	14600	-577.6
TART-A	14600	14700	-877.07
TART-A	14700	14800	-3480.89
TART-A	14800	14900	-1795.35
TART-A	14900	15000	-2349.39
TART-A	15000	15100	-2717.18
TART-A	15100	15200	-1259.95
TART-A	15200	15300	-1968.95
TART-A	15300	15400	-1551.78
TART-A	15400	15500	-2035.55
TART-A	15500	15576	-2146.2

## Sheet: Fig4B
Fig 4B
Length	Reads	Strand
18	829	Sense
19	2000	Sense
20	3436	Sense
21	11785	Sense
22	12838	Sense
23	24103	Sense
24	53463	Sense
25	68099	Sense
26	79758	Sense
27	59819	Sense
28	28664	Sense
29	13983	Sense
30	4474	Sense
31	1800	Sense
32	757	Sense
33	258	Sense
34	99	Sense
18	-1407	Antisense
19	-2922	Antisense
20	-6102	Antisense
21	-18415	Antisense
22	-21581	Antisense
23	-55409	Antisense
24	-184784	Antisense
25	-220162	Antisense
26	-199327	Antisense
27	-140673	Antisense
28	-59533	Antisense
29	-22063	Antisense
30	-7926	Antisense
31	-2625	Antisense
32	-905	Antisense
33	-429	Antisense
34	-207	Antisense

## Sheet: Fig4C
Fig 4C
Distance	Count
0	195475
1	255710
2	202402
3	213064
4	223297
5	211740
6	206371
7	197453
8	193188
9	191519
10	182585
11	179167
12	180353
13	174180
14	171388
15	169014
16	170611
17	169371
18	169868
19	172197
20	174448
21	169507
22	173535
23	174346
24	176168
25	182711
26	192269
27	198180
28	194018
29	193690
30	198077
31	193130
32	202119

## Sheet: Fig4D
	Start	End	piRNA_coverage_mean_depth_per_window
nxf2_FBtr0089479	0	20	0.7
nxf2_FBtr0089479	20	40	1.65
nxf2_FBtr0089479	40	60	0.85
nxf2_FBtr0089479	60	80	0.45
nxf2_FBtr0089479	80	100	1.7
nxf2_FBtr0089479	100	120	2
nxf2_FBtr0089479	120	140	4.95
nxf2_FBtr0089479	140	160	7.4
nxf2_FBtr0089479	160	180	6.65
nxf2_FBtr0089479	180	200	3.9
nxf2_FBtr0089479	200	220	4.25
nxf2_FBtr0089479	220	240	4.2
nxf2_FBtr0089479	240	260	0.05
nxf2_FBtr0089479	260	280	0.1
nxf2_FBtr0089479	280	300	3.05
nxf2_FBtr0089479	300	320	19.95
nxf2_FBtr0089479	320	340	14.75
nxf2_FBtr0089479	340	360	1.35
nxf2_FBtr0089479	360	380	9.7
nxf2_FBtr0089479	380	400	8
nxf2_FBtr0089479	400	420	0.5
nxf2_FBtr0089479	420	440	1.6
nxf2_FBtr0089479	440	460	0.9
nxf2_FBtr0089479	460	480	1.7
nxf2_FBtr0089479	480	500	1.1
nxf2_FBtr0089479	500	520	3.25
nxf2_FBtr0089479	520	540	8.5
nxf2_FBtr0089479	540	560	8.75
nxf2_FBtr0089479	560	580	5.15
nxf2_FBtr0089479	580	600	5.75
nxf2_FBtr0089479	600	620	0
nxf2_FBtr0089479	620	640	2.75
nxf2_FBtr0089479	640	660	5.05
nxf2_FBtr0089479	660	680	2
nxf2_FBtr0089479	680	700	5.55
nxf2_FBtr0089479	700	720	6.9
nxf2_FBtr0089479	720	740	1.75
nxf2_FBtr0089479	740	760	3.95
nxf2_FBtr0089479	760	780	0.3
nxf2_FBtr0089479	780	800	1.05
nxf2_FBtr0089479	800	820	5.75
nxf2_FBtr0089479	820	840	12.35
nxf2_FBtr0089479	840	860	7.45
nxf2_FBtr0089479	860	880	1.65
nxf2_FBtr0089479	880	900	2.1
nxf2_FBtr0089479	900	920	2.75
nxf2_FBtr0089479	920	940	1.3
nxf2_FBtr0089479	940	960	1.85
nxf2_FBtr0089479	960	980	4.3
nxf2_FBtr0089479	980	1000	5.45
nxf2_FBtr0089479	1000	1020	0.85
nxf2_FBtr0089479	1020	1040	1
nxf2_FBtr0089479	1040	1060	0.15
nxf2_FBtr0089479	1060	1080	0.3
nxf2_FBtr0089479	1080	1100	2.45
nxf2_FBtr0089479	1100	1120	2.25
nxf2_FBtr0089479	1120	1140	5.05
nxf2_FBtr0089479	1140	1160	11.5
nxf2_FBtr0089479	1160	1180	5.95
nxf2_FBtr0089479	1180	1200	2.55
nxf2_FBtr0089479	1200	1220	11.75
nxf2_FBtr0089479	1220	1240	16.1
nxf2_FBtr0089479	1240	1260	0.25
nxf2_FBtr0089479	1260	1280	3.1
nxf2_FBtr0089479	1280	1300	4.4
nxf2_FBtr0089479	1300	1320	9.5
nxf2_FBtr0089479	1320	1340	3.15
nxf2_FBtr0089479	1340	1360	0.95
nxf2_FBtr0089479	1360	1380	1.05
nxf2_FBtr0089479	1380	1400	13.2
nxf2_FBtr0089479	1400	1420	8.85
nxf2_FBtr0089479	1420	1440	3.3
nxf2_FBtr0089479	1440	1460	4.85
nxf2_FBtr0089479	1460	1480	2.3
nxf2_FBtr0089479	1480	1500	5.75
nxf2_FBtr0089479	1500	1520	10.85
nxf2_FBtr0089479	1520	1540	8.6
nxf2_FBtr0089479	1540	1560	3.2
nxf2_FBtr0089479	1560	1580	4.85
nxf2_FBtr0089479	1580	1600	2.1
nxf2_FBtr0089479	1600	1620	1.8
nxf2_FBtr0089479	1620	1640	2.45
nxf2_FBtr0089479	1640	1660	3.15
nxf2_FBtr0089479	1660	1680	1.1
nxf2_FBtr0089479	1680	1700	8.65
nxf2_FBtr0089479	1700	1720	16.8
nxf2_FBtr0089479	1720	1740	5.2
nxf2_FBtr0089479	1740	1760	3.2
nxf2_FBtr0089479	1760	1780	5.7
nxf2_FBtr0089479	1780	1800	10.35
nxf2_FBtr0089479	1800	1820	6
nxf2_FBtr0089479	1820	1840	0.55
nxf2_FBtr0089479	1840	1860	1.4
nxf2_FBtr0089479	1860	1880	6.6
nxf2_FBtr0089479	1880	1900	10.75
nxf2_FBtr0089479	1900	1920	8.25
nxf2_FBtr0089479	1920	1940	22.55
nxf2_FBtr0089479	1940	1960	24.55
nxf2_FBtr0089479	1960	1980	8
nxf2_FBtr0089479	1980	2000	4.95
nxf2_FBtr0089479	2000	2020	0.3
nxf2_FBtr0089479	2020	2040	0
nxf2_FBtr0089479	2040	2060	0
nxf2_FBtr0089479	2060	2080	0
nxf2_FBtr0089479	2080	2100	0
nxf2_FBtr0089479	2100	2120	0
nxf2_FBtr0089479	2120	2140	0
nxf2_FBtr0089479	2140	2160	0
nxf2_FBtr0089479	2160	2180	0
nxf2_FBtr0089479	2180	2200	27.9
nxf2_FBtr0089479	2200	2220	36.9
nxf2_FBtr0089479	2220	2240	42.25
nxf2_FBtr0089479	2240	2260	190.25
nxf2_FBtr0089479	2260	2280	238.7
nxf2_FBtr0089479	2280	2300	152.15
nxf2_FBtr0089479	2300	2320	91.45
nxf2_FBtr0089479	2320	2340	171.7
nxf2_FBtr0089479	2340	2360	149.6
nxf2_FBtr0089479	2360	2380	62.6
nxf2_FBtr0089479	2380	2400	45.65
nxf2_FBtr0089479	2400	2420	4.3
nxf2_FBtr0089479	2420	2440	0
nxf2_FBtr0089479	2440	2460	0
nxf2_FBtr0089479	2460	2480	0
nxf2_FBtr0089479	2480	2500	0
nxf2_FBtr0089479	2500	2520	0
nxf2_FBtr0089479	2520	2540	0
nxf2_FBtr0089479	2540	2560	0
nxf2_FBtr0089479	2560	2580	0
nxf2_FBtr0089479	2580	2600	0
nxf2_FBtr0089479	2600	2620	0
nxf2_FBtr0089479	2620	2640	0
nxf2_FBtr0089479	2640	2660	40.45
nxf2_FBtr0089479	2660	2680	86.15
nxf2_FBtr0089479	2680	2700	368.7
nxf2_FBtr0089479	2700	2720	746
nxf2_FBtr0089479	2720	2740	355.85
nxf2_FBtr0089479	2740	2760	100.55
nxf2_FBtr0089479	2760	2771	5.81818

## Sheet: Fig4E
Length	Reads	Strand
18	12	Sense
19	13	Sense
20	15	Sense
21	18	Sense
22	31	Sense
23	49	Sense
24	263	Sense
25	502	Sense
26	662	Sense
27	517	Sense
28	285	Sense
29	131	Sense
30	52	Sense
31	18	Sense
32	6	Sense
33	4	Sense
34	4	Sense
20	-2	Antisense
21	-6	Antisense
22	-1	Antisense
23	-1	Antisense
25	-4	Antisense

## Sheet: Fig4F
Distance	Count
0	502
1	708
2	377
3	456
4	433
5	383
6	402
7	472
8	456
9	385
10	460
11	396
12	394
13	335
14	349
15	284
16	331
17	280
18	293
19	323
20	328
21	358
22	315
23	325
24	311
25	343
26	288
27	338
28	317
29	258
30	268
31	259
32	264

## Sheet: Fig6A
Gene	Accession	Fold-change
armi	SRX265601	1.05661
ars2	SRX265602	1.34273
aub	SRX265603	1.21071
arx	SRX265604	1.29958
cuff	SRX265605	1.19644
del	SRX265606	1.06251
gasz	SRX265607	1.11087
mael	SRX265608	1.02032
piwi	SRX265609	0.694478
rhi	SRX265610	1.38049
shu	SRX265611	0.746547
spn-E	SRX265612	1.27098
squ	SRX265613	1.22758
tej	SRX265614	1.11494
vasa	SRX265616	1.28958
Yb-cntl	SRX265619	0.866043
zuc	SRX265620	1.41186

## Sheet: Fig6B
FBgn	zuc	rhi	ars2	arx	vasa	spn-E	squ	aub	cuff	tej	gasz	del	armi	mael	shu	piwi
FBgn0000158	1	1	1	1	1	1	1	1	1	1	1	1	1	1	1	1
FBgn0000299	1	1	1	1	1	1	1	1	1	1	1	1	1	1	1	1
FBgn0000377	1	1	1	1	1	1	1	1	1	1	1	1	1	1	1	1
FBgn0000394	1	1	1	1	1	1	1	1	1	1	1	1	1	1	1	1
FBgn0000473	1	1	1	1	1	1	1	1	1	1	1	1	1	1	1	1
FBgn0001280	1	1	1	1	1	1	1	1	1	1	1	1	1	1	1	1
FBgn0001565	1	1	1	1	1	1	1	1	1	1	1	1	1	1	1	1
FBgn0001989	1	1	1	1	1	1	1	1	1	1	1	1	1	1	1	1
FBgn0002021	1	1	1	1	1	1	1	1	1	1	1	1	1	1	1	1
FBgn0002609	1	1	1	1	1	1	1	1	1	1	1	1	1	1	1	1
FBgn0002945	1	1	1	1	1	1	1	1	1	1	1	1	1	1	1	1
FBgn0003068	1	1	1	1	1	1	1	1	1	1	1	1	1	1	1	1
FBgn0003275	1	1	1	1	1	1	1	1	1	1	1	1	1	1	1	1
FBgn0003866	1	1	1	1	1	1	1	1	1	1	1	1	1	1	1	1
FBgn0003996	1	1	1	1	1	1	1	1	1	1	1	1	1	1	1	1
FBgn0004856	1	1	1	1	1	1	1	1	1	1	1	1	1	1	1	1
FBgn0004959	1	1	1	1	1	1	1	1	1	1	1	1	1	1	1	1
FBgn0010019	1	1	1	1	1	1	1	1	1	1	1	1	1	1	1	1
FBgn0010265	1	1	1	1	1	1	1	1	1	1	1	1	1	1	1	1
FBgn0010383	1	1	1	1	1	1	1	1	1	1	1	1	1	1	1	1
FBgn0010409	1	1	1	1	1	1	1	1	1	1	1	1	1	1	1	1
FBgn0010412	1	1	1	1	1	1	1	1	1	1	1	1	1	1	1	1
FBgn0010549	1	1	1	1	1	1	1	1	1	1	1	1	1	1	1	1
FBgn0010622	1	1	1	1	1	1	1	1	1	1	1	1	1	1	1	1
FBgn0010808	1	1	1	1	1	1	1	1	1	1	1	1	1	1	1	1
FBgn0013269	1	1	1	1	1	1	1	1	1	1	1	1	1	1	1	1
FBgn0013674	1	1	1	1	1	1	1	1	1	1	1	1	1	1	1	1
FBgn0013953	1	1	1	1	1	1	1	1	1	1	1	1	1	1	1	1
FBgn0014029	1	1	1	1	1	1	1	1	1	1	1	1	1	1	1	1
FBgn0014380	1	1	1	1	1	1	1	1	1	1	1	1	1	1	1	1
FBgn0015714	1	1	1	1	1	1	1	1	1	1	1	1	1	1	1	1
FBgn0015872	1	1	1	1	1	1	1	1	1	1	1	1	1	1	1	1
FBgn0016053	1	1	1	1	1	1	1	1	1	1	1	1	1	1	1	1
FBgn0017448	1	1	1	1	1	1	1	1	1	1	1	1	1	1	1	1
FBgn0019936	1	1	1	1	1	1	1	1	1	1	1	1	1	1	1	1
FBgn0021874	1	1	1	1	1	1	1	1	1	1	1	1	1	1	1	1
FBgn0022709	1	1	1	1	1	1	1	1	1	1	1	1	1	1	1	1
FBgn0024293	1	1	1	1	1	1	1	1	1	1	1	1	1	1	1	1
FBgn0024958	1	1	1	1	1	1	1	1	1	1	1	1	1	1	1	1
FBgn0026562	1	1	1	1	1	1	1	1	1	1	1	1	1	1	1	1
FBgn0027334	1	1	1	1	1	1	1	1	1	1	1	1	1	1	1	1
FBgn0027585	1	1	1	1	1	1	1	1	1	1	1	1	1	1	1	1
FBgn0027844	1	1	1	1	1	1	1	1	1	1	1	1	1	1	1	1
FBgn0028394	1	1	1	1	1	1	1	1	1	1	1	1	1	1	1	1
FBgn0028482	1	1	1	1	1	1	1	1	1	1	1	1	1	1	1	1
FBgn0028504	1	1	1	1	1	1	1	1	1	1	1	1	1	1	1	1
FBgn0029118	1	1	1	1	1	1	1	1	1	1	1	1	1	1	1	1
FBgn0029172	1	1	1	1	1	1	1	1	1	1	1	1	1	1	1	1
FBgn0029525	1	1	1	1	1	1	1	1	1	1	1	1	1	1	1	1
FBgn0029766	1	1	1	1	1	1	1	1	1	1	1	1	1	1	1	1
FBgn0029820	1	1	1	1	1	1	1	1	1	1	1	1	1	1	1	1
FBgn0029932	1	1	1	1	1	1	1	1	1	1	1	1	1	1	1	1
FBgn0030218	1	1	1	1	1	1	1	1	1	1	1	1	1	1	1	1
FBgn0030406	1	1	1	1	1	1	1	1	1	1	1	1	1	1	1	1
FBgn0030504	1	1	1	1	1	1	1	1	1	1	1	1	1	1	1	1
FBgn0030834	1	1	1	1	1	1	1	1	1	1	1	1	1	1	1	1
FBgn0030899	1	1	1	1	1	1	1	1	1	1	1	1	1	1	1	1
FBgn0030941	1	1	1	1	1	1	1	1	1	1	1	1	1	1	1	1
FBgn0030966	1	1	1	1	1	1	1	1	1	1	1	1	1	1	1	1
FBgn0031050	1	1	1	1	1	1	1	1	1	1	1	1	1	1	1	1
FBgn0031062	1	1	1	1	1	1	1	1	1	1	1	1	1	1	1	1
FBgn0031630	1	1	1	1	1	1	1	1	1	1	1	1	1	1	1	1
FBgn0031663	1	1	1	1	1	1	1	1	1	1	1	1	1	1	1	1
FBgn0031677	1	1	1	1	1	1	1	1	1	1	1	1	1	1	1	1
FBgn0031710	1	1	1	1	1	1	1	1	1	1	1	1	1	1	1	1
FBgn0031939	1	1	1	1	1	1	1	1	1	1	1	1	1	1	1	1
FBgn0032076	1	1	1	1	1	1	1	1	1	1	1	1	1	1	1	1
FBgn0032084	1	1	1	1	1	1	1	1	1	1	1	1	1	1	1	1
FBgn0032138	1	1	1	1	1	1	1	1	1	1	1	1	1	1	1	1
FBgn0032264	1	1	1	1	1	1	1	1	1	1	1	1	1	1	1	1
FBgn0032612	1	1	1	1	1	1	1	1	1	1	1	1	1	1	1	1
FBgn0032691	1	1	1	1	1	1	1	1	1	1	1	1	1	1	1	1
FBgn0032774	1	1	1	1	1	1	1	1	1	1	1	1	1	1	1	1
FBgn0032816	1	1	1	1	1	1	1	1	1	1	1	1	1	1	1	1
FBgn0032864	1	1	1	1	1	1	1	1	1	1	1	1	1	1	1	1
FBgn0033188	1	1	1	1	1	1	1	1	1	1	1	1	1	1	1	1
FBgn0033208	1	1	1	1	1	1	1	1	1	1	1	1	1	1	1	1
FBgn0033379	1	1	1	1	1	1	1	1	1	1	1	1	1	1	1	1
FBgn0033392	1	1	1	1	1	1	1	1	1	1	1	1	1	1	1	1
FBgn0033427	1	1	1	1	1	1	1	1	1	1	1	1	1	1	1	1
FBgn0033570	1	1	1	1	1	1	1	1	1	1	1	1	1	1	1	1
FBgn0033683	1	1	1	1	1	1	1	1	1	1	1	1	1	1	1	1
FBgn0033769	1	1	1	1	1	1	1	1	1	1	1	1	1	1	1	1
FBgn0033785	1	1	1	1	1	1	1	1	1	1	1	1	1	1	1	1
FBgn0034198	1	1	1	1	1	1	1	1	1	1	1	1	1	1	1	1
FBgn0034394	1	1	1	1	1	1	1	1	1	1	1	1	1	1	1	1
FBgn0034398	1	1	1	1	1	1	1	1	1	1	1	1	1	1	1	1
FBgn0034496	1	1	1	1	1	1	1	1	1	1	1	1	1	1	1	1
FBgn0034605	1	1	1	1	1	1	1	1	1	1	1	1	1	1	1	1
FBgn0034629	1	1	1	1	1	1	1	1	1	1	1	1	1	1	1	1
FBgn0034638	1	1	1	1	1	1	1	1	1	1	1	1	1	1	1	1
FBgn0034725	1	1	1	1	1	1	1	1	1	1	1	1	1	1	1	1
FBgn0035090	1	1	1	1	1	1	1	1	1	1	1	1	1	1	1	1
FBgn0035227	1	1	1	1	1	1	1	1	1	1	1	1	1	1	1	1
FBgn0035247	1	1	1	1	1	1	1	1	1	1	1	1	1	1	1	1
FBgn0035264	1	1	1	1	1	1	1	1	1	1	1	1	1	1	1	1
FBgn0035266	1	1	1	1	1	1	1	1	1	1	1	1	1	1	1	1
FBgn0035294	1	1	1	1	1	1	1	1	1	1	1	1	1	1	1	1
FBgn0035344	1	1	1	1	1	1	1	1	1	1	1	1	1	1	1	1
FBgn0035484	1	1	1	1	1	1	1	1	1	1	1	1	1	1	1	1
FBgn0035656	1	1	1	1	1	1	1	1	1	1	1	1	1	1	1	1
FBgn0035806	1	1	1	1	1	1	1	1	1	1	1	1	1	1	1	1
FBgn0035999	1	1	1	1	1	1	1	1	1	1	1	1	1	1	1	1
FBgn0036063	1	1	1	1	1	1	1	1	1	1	1	1	1	1	1	1
FBgn0036121	1	1	1	1	1	1	1	1	1	1	1	1	1	1	1	1
FBgn0036135	1	1	1	1	1	1	1	1	1	1	1	1	1	1	1	1
FBgn0036147	1	1	1	1	1	1	1	1	1	1	1	1	1	1	1	1
FBgn0036686	1	1	1	1	1	1	1	1	1	1	1	1	1	1	1	1
FBgn0036740	1	1	1	1	1	1	1	1	1	1	1	1	1	1	1	1
FBgn0036742	1	1	1	1	1	1	1	1	1	1	1	1	1	1	1	1
FBgn0036990	1	1	1	1	1	1	1	1	1	1	1	1	1	1	1	1
FBgn0037057	1	1	1	1	1	1	1	1	1	1	1	1	1	1	1	1
FBgn0037350	1	1	1	1	1	1	1	1	1	1	1	1	1	1	1	1
FBgn0037360	1	1	1	1	1	1	1	1	1	1	1	1	1	1	1	1
FBgn0037513	1	1	1	1	1	1	1	1	1	1	1	1	1	1	1	1
FBgn0037550	1	1	1	1	1	1	1	1	1	1	1	1	1	1	1	1
FBgn0037763	1	1	1	1	1	1	1	1	1	1	1	1	1	1	1	1
FBgn0037822	1	1	1	1	1	1	1	1	1	1	1	1	1	1	1	1
FBgn0037844	1	1	1	1	1	1	1	1	1	1	1	1	1	1	1	1
FBgn0037930	1	1	1	1	1	1	1	1	1	1	1	1	1	1	1	1
FBgn0038076	1	1	1	1	1	1	1	1	1	1	1	1	1	1	1	1
FBgn0038243	1	1	1	1	1	1	1	1	1	1	1	1	1	1	1	1
FBgn0038761	1	1	1	1	1	1	1	1	1	1	1	1	1	1	1	1
FBgn0038861	1	1	1	1	1	1	1	1	1	1	1	1	1	1	1	1
FBgn0038862	1	1	1	1	1	1	1	1	1	1	1	1	1	1	1	1
FBgn0038902	1	1	1	1	1	1	1	1	1	1	1	1	1	1	1	1
FBgn0038964	1	1	1	1	1	1	1	1	1	1	1	1	1	1	1	1
FBgn0039114	1	1	1	1	1	1	1	1	1	1	1	1	1	1	1	1
FBgn0039219	1	1	1	1	1	1	1	1	1	1	1	1	1	1	1	1
FBgn0039226	1	1	1	1	1	1	1	1	1	1	1	1	1	1	1	1
FBgn0039232	1	1	1	1	1	1	1	1	1	1	1	1	1	1	1	1
FBgn0039297	1	1	1	1	1	1	1	1	1	1	1	1	1	1	1	1
FBgn0039467	1	1	1	1	1	1	1	1	1	1	1	1	1	1	1	1
FBgn0039509	1	1	1	1	1	1	1	1	1	1	1	1	1	1	1	1
FBgn0039529	1	1	1	1	1	1	1	1	1	1	1	1	1	1	1	1
FBgn0039612	1	1	1	1	1	1	1	1	1	1	1	1	1	1	1	1
FBgn0039726	1	1	1	1	1	1	1	1	1	1	1	1	1	1	1	1
FBgn0039748	1	1	1	1	1	1	1	1	1	1	1	1	1	1	1	1
FBgn0039800	1	1	1	1	1	1	1	1	1	1	1	1	1	1	1	1
FBgn0039849	1	1	1	1	1	1	1	1	1	1	1	1	1	1	1	1
FBgn0039881	1	1	1	1	1	1	1	1	1	1	1	1	1	1	1	1
FBgn0040832	1	1	1	1	1	1	1	1	1	1	1	1	1	1	1	1
FBgn0041184	1	1	1	1	1	1	1	1	1	1	1	1	1	1	1	1
FBgn0041581	1	1	1	1	1	1	1	1	1	1	1	1	1	1	1	1
FBgn0042175	1	1	1	1	1	1	1	1	1	1	1	1	1	1	1	1
FBgn0050008	1	1	1	1	1	1	1	1	1	1	1	1	1	1	1	1
FBgn0050197	1	1	1	1	1	1	1	1	1	1	1	1	1	1	1	1
FBgn0051826	1	1	1	1	1	1	1	1	1	1	1	1	1	1	1	1
FBgn0051955	1	1	1	1	1	1	1	1	1	1	1	1	1	1	1	1
FBgn0063495	1	1	1	1	1	1	1	1	1	1	1	1	1	1	1	1
FBgn0083983	1	1	1	1	1	1	1	1	1	1	1	1	1	1	1	1
FBgn0085433	1	1	1	1	1	1	1	1	1	1	1	1	1	1	1	1
FBgn0086443	1	1	1	1	1	1	1	1	1	1	1	1	1	1	1	1
FBgn0250785	1	1	1	1	1	1	1	1	1	1	1	1	1	1	1	1
FBgn0259878	1	1	1	1	1	1	1	1	1	1	1	1	1	1	1	1
FBgn0260744	1	1	1	1	1	1	1	1	1	1	1	1	1	1	1	1
FBgn0261284	1	1	1	1	1	1	1	1	1	1	1	1	1	1	1	1
FBgn0261938	1	1	1	1	1	1	1	1	1	1	1	1	1	1	1	1
FBgn0261975	1	1	1	1	1	1	1	1	1	1	1	1	1	1	1	1
FBgn0262539	1	1	1	1	1	1	1	1	1	1	1	1	1	1	1	1
FBgn0262541	1	1	1	1	1	1	1	1	1	1	1	1	1	1	1	1
FBgn0262952	1	1	1	1	1	1	1	1	1	1	1	1	1	1	1	1
FBgn0265351	1	1	1	1	1	1	1	1	1	1	1	1	1	1	1	1
FBgn0266346	1	1	1	1	1	1	1	1	1	1	1	1	1	1	1	1
FBgn0266417	1	1	1	1	1	1	1	1	1	1	1	1	1	1	1	1
FBgn0266518	1	1	1	1	1	1	1	1	1	1	1	1	1	1	1	1
FBgn0266582	1	1	1	1	1	1	1	1	1	1	1	1	1	1	1	1
FBgn0266711	1	1	1	1	1	1	1	1	1	1	1	1	1	1	1	1
FBgn0000053	1	1	1	1	1	1	1	1	1	1	1	1	1	1	1	0
FBgn0000274	1	1	1	1	1	1	1	1	1	1	1	1	1	1	1	0
FBgn0000316	0	1	1	1	1	1	1	1	1	1	1	1	1	1	1	1
FBgn0000490	1	0	1	1	1	1	1	1	1	1	1	1	1	1	1	1
FBgn0001145	1	1	1	0	1	1	1	1	1	1	1	1	1	1	1	1
FBgn0001208	1	0	1	1	1	1	1	1	1	1	1	1	1	1	1	1
FBgn0001255	1	0	1	1	1	1	1	1	1	1	1	1	1	1	1	1
FBgn0001296	1	0	1	1	1	1	1	1	1	1	1	1	1	1	1	1
FBgn0002174	1	1	1	0	1	1	1	1	1	1	1	1	1	1	1	1
FBgn0002590	1	0	1	1	1	1	1	1	1	1	1	1	1	1	1	1
FBgn0002626	1	0	1	1	1	1	1	1	1	1	1	1	1	1	1	1
FBgn0002716	1	1	1	1	1	1	1	0	1	1	1	1	1	1	1	1
FBgn0002733	1	0	1	1	1	1	1	1	1	1	1	1	1	1	1	1
FBgn0003129	1	1	0	1	1	1	1	1	1	1	1	1	1	1	1	1
FBgn0003137	1	0	1	1	1	1	1	1	1	1	1	1	1	1	1	1
FBgn0003366	1	0	1	1	1	1	1	1	1	1	1	1	1	1	1	1
FBgn0003517	1	1	1	1	1	1	1	1	1	1	1	1	1	1	1	0
FBgn0004597	0	1	1	1	1	1	1	1	1	1	1	1	1	1	1	1
FBgn0004622	1	1	1	1	1	1	1	1	1	1	1	1	1	1	1	0
FBgn0010078	1	0	1	1	1	1	1	1	1	1	1	1	1	1	1	1
FBgn0010220	1	0	1	1	1	1	1	1	1	1	1	1	1	1	1	1
FBgn0010389	1	0	1	1	1	1	1	1	1	1	1	1	1	1	1	1
FBgn0010397	1	0	1	1	1	1	1	1	1	1	1	1	1	1	1	1
FBgn0010438	1	1	1	1	1	1	1	1	1	1	1	1	1	1	1	0
FBgn0011591	1	0	1	1	1	1	1	1	1	1	1	1	1	1	1	1
FBgn0011828	1	0	1	1	1	1	1	1	1	1	1	1	1	1	1	1
FBgn0013278	1	1	0	1	1	1	1	1	1	1	1	1	1	1	1	1
FBgn0013325	1	0	1	1	1	1	1	1	1	1	1	1	1	1	1	1
FBgn0013679	1	1	1	1	1	1	1	1	1	1	1	1	1	1	1	0
FBgn0014018	0	1	1	1	1	1	1	1	1	1	1	1	1	1	1	1
FBgn0014031	1	0	1	1	1	1	1	1	1	1	1	1	1	1	1	1
FBgn0015033	1	1	1	1	1	1	1	1	0	1	1	1	1	1	1	1
FBgn0015380	1	0	1	1	1	1	1	1	1	1	1	1	1	1	1	1
FBgn0015527	1	0	1	1	1	1	1	1	1	1	1	1	1	1	1	1
FBgn0015834	0	1	1	1	1	1	1	1	1	1	1	1	1	1	1	1
FBgn0016075	1	0	1	1	1	1	1	1	1	1	1	1	1	1	1	1
FBgn0019938	1	0	1	1	1	1	1	1	1	1	1	1	1	1	1	1
FBgn0020248	1	1	1	1	1	1	1	1	1	1	0	1	1	1	1	1
FBgn0020513	0	1	1	1	1	1	1	1	1	1	1	1	1	1	1	1
FBgn0021995	1	0	1	1	1	1	1	1	1	1	1	1	1	1	1	1
FBgn0022097	0	1	1	1	1	1	1	1	1	1	1	1	1	1	1	1
FBgn0022774	1	0	1	1	1	1	1	1	1	1	1	1	1	1	1	1
FBgn0023542	1	0	1	1	1	1	1	1	1	1	1	1	1	1	1	1
FBgn0024234	1	0	1	1	1	1	1	1	1	1	1	1	1	1	1	1
FBgn0024733	1	1	1	1	1	1	1	1	1	1	1	1	1	1	1	0
FBgn0025582	1	0	1	1	1	1	1	1	1	1	1	1	1	1	1	1
FBgn0025583	1	1	1	1	1	1	1	1	1	1	1	1	1	0	1	1
FBgn0025712	1	0	1	1	1	1	1	1	1	1	1	1	1	1	1	1
FBgn0026061	1	0	1	1	1	1	1	1	1	1	1	1	1	1	1	1
FBgn0026079	1	0	1	1	1	1	1	1	1	1	1	1	1	1	1	1
FBgn0026702	0	1	1	1	1	1	1	1	1	1	1	1	1	1	1	1
FBgn0027341	1	1	0	1	1	1	1	1	1	1	1	1	1	1	1	1
FBgn0027525	1	0	1	1	1	1	1	1	1	1	1	1	1	1	1	1
FBgn0027794	1	0	1	1	1	1	1	1	1	1	1	1	1	1	1	1
FBgn0027945	1	1	1	1	1	1	1	1	1	1	0	1	1	1	1	1
FBgn0028424	1	1	1	1	1	1	1	1	1	1	1	0	1	1	1	1
FBgn0028473	1	0	1	1	1	1	1	1	1	1	1	1	1	1	1	1
FBgn0028516	1	1	1	1	1	1	1	1	0	1	1	1	1	1	1	1
FBgn0029975	0	1	1	1	1	1	1	1	1	1	1	1	1	1	1	1
FBgn0029990	1	0	1	1	1	1	1	1	1	1	1	1	1	1	1	1
FBgn0029999	1	0	1	1	1	1	1	1	1	1	1	1	1	1	1	1
FBgn0030057	0	1	1	1	1	1	1	1	1	1	1	1	1	1	1	1
FBgn0030081	1	1	1	1	1	1	1	1	1	1	1	1	1	1	1	0
FBgn0030174	1	1	1	1	1	1	0	1	1	1	1	1	1	1	1	1
FBgn0030304	1	0	1	1	1	1	1	1	1	1	1	1	1	1	1	1
FBgn0030316	0	1	1	1	1	1	1	1	1	1	1	1	1	1	1	1
FBgn0030345	0	1	1	1	1	1	1	1	1	1	1	1	1	1	1	1
FBgn0030369	1	0	1	1	1	1	1	1	1	1	1	1	1	1	1	1
FBgn0030407	1	0	1	1	1	1	1	1	1	1	1	1	1	1	1	1
FBgn0030572	1	0	1	1	1	1	1	1	1	1	1	1	1	1	1	1
FBgn0030629	1	1	1	1	1	1	0	1	1	1	1	1	1	1	1	1
FBgn0030662	1	0	1	1	1	1	1	1	1	1	1	1	1	1	1	1
FBgn0030676	1	1	1	1	1	1	1	1	0	1	1	1	1	1	1	1
FBgn0030720	1	0	1	1	1	1	1	1	1	1	1	1	1	1	1	1
FBgn0030914	1	1	1	1	1	1	1	1	1	1	1	0	1	1	1	1
FBgn0030959	1	1	1	1	1	0	1	1	1	1	1	1	1	1	1	1
FBgn0031002	1	0	1	1	1	1	1	1	1	1	1	1	1	1	1	1
FBgn0031008	1	0	1	1	1	1	1	1	1	1	1	1	1	1	1	1
FBgn0031022	1	1	1	0	1	1	1	1	1	1	1	1	1	1	1	1
FBgn0031045	0	1	1	1	1	1	1	1	1	1	1	1	1	1	1	1
FBgn0031305	1	0	1	1	1	1	1	1	1	1	1	1	1	1	1	1
FBgn0031361	0	1	1	1	1	1	1	1	1	1	1	1	1	1	1	1
FBgn0031398	1	1	1	1	1	1	1	1	1	0	1	1	1	1	1	1
FBgn0031607	0	1	1	1	1	1	1	1	1	1	1	1	1	1	1	1
FBgn0031643	1	1	1	0	1	1	1	1	1	1	1	1	1	1	1	1
FBgn0031771	1	1	1	1	1	1	1	1	1	1	1	1	1	1	1	0
FBgn0031782	0	1	1	1	1	1	1	1	1	1	1	1	1	1	1	1
FBgn0031913	1	1	0	1	1	1	1	1	1	1	1	1	1	1	1	1
FBgn0031975	1	1	1	1	0	1	1	1	1	1	1	1	1	1	1	1
FBgn0032006	1	0	1	1	1	1	1	1	1	1	1	1	1	1	1	1
FBgn0032022	1	0	1	1	1	1	1	1	1	1	1	1	1	1	1	1
FBgn0032026	1	1	1	0	1	1	1	1	1	1	1	1	1	1	1	1
FBgn0032053	1	0	1	1	1	1	1	1	1	1	1	1	1	1	1	1
FBgn0032156	1	0	1	1	1	1	1	1	1	1	1	1	1	1	1	1
FBgn0032167	1	1	0	1	1	1	1	1	1	1	1	1	1	1	1	1
FBgn0032614	1	0	1	1	1	1	1	1	1	1	1	1	1	1	1	1
FBgn0032744	0	1	1	1	1	1	1	1	1	1	1	1	1	1	1	1
FBgn0032791	1	1	1	1	1	1	1	1	0	1	1	1	1	1	1	1
FBgn0032836	1	0	1	1	1	1	1	1	1	1	1	1	1	1	1	1
FBgn0032897	1	1	1	1	0	1	1	1	1	1	1	1	1	1	1	1
FBgn0033038	1	0	1	1	1	1	1	1	1	1	1	1	1	1	1	1
FBgn0033128	1	0	1	1	1	1	1	1	1	1	1	1	1	1	1	1
FBgn0033130	1	1	1	1	1	1	1	1	1	1	1	1	1	1	1	0
FBgn0033205	1	0	1	1	1	1	1	1	1	1	1	1	1	1	1	1
FBgn0033214	1	1	1	1	1	1	1	0	1	1	1	1	1	1	1	1
FBgn0033225	1	0	1	1	1	1	1	1	1	1	1	1	1	1	1	1
FBgn0033250	1	0	1	1	1	1	1	1	1	1	1	1	1	1	1	1
FBgn0033344	1	0	1	1	1	1	1	1	1	1	1	1	1	1	1	1
FBgn0033356	1	0	1	1	1	1	1	1	1	1	1	1	1	1	1	1
FBgn0033408	1	1	1	1	1	1	1	1	0	1	1	1	1	1	1	1
FBgn0033421	0	1	1	1	1	1	1	1	1	1	1	1	1	1	1	1
FBgn0033446	1	0	1	1	1	1	1	1	1	1	1	1	1	1	1	1
FBgn0033540	1	0	1	1	1	1	1	1	1	1	1	1	1	1	1	1
FBgn0033653	1	1	1	1	0	1	1	1	1	1	1	1	1	1	1	1
FBgn0033900	1	0	1	1	1	1	1	1	1	1	1	1	1	1	1	1
FBgn0033919	1	0	1	1	1	1	1	1	1	1	1	1	1	1	1	1
FBgn0033942	1	1	1	1	1	1	1	0	1	1	1	1	1	1	1	1
FBgn0033980	1	1	1	1	1	1	1	1	1	1	0	1	1	1	1	1
FBgn0034109	1	1	1	0	1	1	1	1	1	1	1	1	1	1	1	1
FBgn0034275	1	0	1	1	1	1	1	1	1	1	1	1	1	1	1	1
FBgn0034382	1	1	1	1	1	0	1	1	1	1	1	1	1	1	1	1
FBgn0034408	1	1	1	1	1	1	1	1	1	1	0	1	1	1	1	1
FBgn0034724	1	0	1	1	1	1	1	1	1	1	1	1	1	1	1	1
FBgn0034729	0	1	1	1	1	1	1	1	1	1	1	1	1	1	1	1
FBgn0034755	1	1	1	1	1	1	1	1	1	1	1	1	1	0	1	1
FBgn0034756	1	1	1	1	1	1	1	1	0	1	1	1	1	1	1	1
FBgn0034761	1	0	1	1	1	1	1	1	1	1	1	1	1	1	1	1
FBgn0034920	1	0	1	1	1	1	1	1	1	1	1	1	1	1	1	1
FBgn0034958	1	0	1	1	1	1	1	1	1	1	1	1	1	1	1	1
FBgn0035040	1	1	0	1	1	1	1	1	1	1	1	1	1	1	1	1
FBgn0035063	1	0	1	1	1	1	1	1	1	1	1	1	1	1	1	1
FBgn0035097	1	1	1	0	1	1	1	1	1	1	1	1	1	1	1	1
FBgn0035208	1	1	1	1	1	1	1	1	1	1	1	1	1	1	1	0
FBgn0035228	1	1	0	1	1	1	1	1	1	1	1	1	1	1	1	1
FBgn0035308	1	0	1	1	1	1	1	1	1	1	1	1	1	1	1	1
FBgn0035427	1	0	1	1	1	1	1	1	1	1	1	1	1	1	1	1
FBgn0035710	1	0	1	1	1	1	1	1	1	1	1	1	1	1	1	1
FBgn0035763	1	0	1	1	1	1	1	1	1	1	1	1	1	1	1	1
FBgn0035854	1	0	1	1	1	1	1	1	1	1	1	1	1	1	1	1
FBgn0036036	1	0	1	1	1	1	1	1	1	1	1	1	1	1	1	1
FBgn0036213	1	0	1	1	1	1	1	1	1	1	1	1	1	1	1	1
FBgn0036258	1	0	1	1	1	1	1	1	1	1	1	1	1	1	1	1
FBgn0036648	1	1	1	1	1	1	1	1	0	1	1	1	1	1	1	1
FBgn0036696	1	0	1	1	1	1	1	1	1	1	1	1	1	1	1	1
FBgn0036764	0	1	1	1	1	1	1	1	1	1	1	1	1	1	1	1
FBgn0036851	1	1	0	1	1	1	1	1	1	1	1	1	1	1	1	1
FBgn0036891	1	1	1	1	1	1	1	1	1	1	1	1	1	1	1	0
FBgn0036910	1	1	1	1	1	1	1	1	1	0	1	1	1	1	1	1
FBgn0037229	1	1	0	1	1	1	1	1	1	1	1	1	1	1	1	1
FBgn0037249	1	0	1	1	1	1	1	1	1	1	1	1	1	1	1	1
FBgn0037326	1	1	0	1	1	1	1	1	1	1	1	1	1	1	1	1
FBgn0037369	0	1	1	1	1	1	1	1	1	1	1	1	1	1	1	1
FBgn0037517	1	0	1	1	1	1	1	1	1	1	1	1	1	1	1	1
FBgn0037548	1	0	1	1	1	1	1	1	1	1	1	1	1	1	1	1
FBgn0037565	1	0	1	1	1	1	1	1	1	1	1	1	1	1	1	1
FBgn0037566	0	1	1	1	1	1	1	1	1	1	1	1	1	1	1	1
FBgn0037644	1	1	0	1	1	1	1	1	1	1	1	1	1	1	1	1
FBgn0037660	0	1	1	1	1	1	1	1	1	1	1	1	1	1	1	1
FBgn0037744	1	0	1	1	1	1	1	1	1	1	1	1	1	1	1	1
FBgn0037817	1	1	1	1	1	1	1	1	1	1	1	1	1	1	1	0
FBgn0037899	1	0	1	1	1	1	1	1	1	1	1	1	1	1	1	1
FBgn0038038	0	1	1	1	1	1	1	1	1	1	1	1	1	1	1	1
FBgn0038260	1	1	1	1	1	1	1	1	1	1	0	1	1	1	1	1
FBgn0038272	1	1	1	1	1	1	1	1	1	1	1	1	1	1	0	1
FBgn0038302	0	1	1	1	1	1	1	1	1	1	1	1	1	1	1	1
FBgn0038337	1	1	1	1	1	1	1	1	1	1	1	1	1	1	0	1
FBgn0038552	0	1	1	1	1	1	1	1	1	1	1	1	1	1	1	1
FBgn0038597	1	0	1	1	1	1	1	1	1	1	1	1	1	1	1	1
FBgn0038903	1	1	1	1	1	1	1	1	1	1	0	1	1	1	1	1
FBgn0039151	1	0	1	1	1	1	1	1	1	1	1	1	1	1	1	1
FBgn0039241	1	0	1	1	1	1	1	1	1	1	1	1	1	1	1	1
FBgn0039321	1	0	1	1	1	1	1	1	1	1	1	1	1	1	1	1
FBgn0039486	1	0	1	1	1	1	1	1	1	1	1	1	1	1	1	1
FBgn0039588	1	1	1	1	1	1	1	1	0	1	1	1	1	1	1	1
FBgn0039620	1	1	1	0	1	1	1	1	1	1	1	1	1	1	1	1
FBgn0039799	1	1	1	1	1	1	1	1	1	1	1	0	1	1	1	1
FBgn0040658	1	0	1	1	1	1	1	1	1	1	1	1	1	1	1	1
FBgn0041096	1	0	1	1	1	1	1	1	1	1	1	1	1	1	1	1
FBgn0041180	1	0	1	1	1	1	1	1	1	1	1	1	1	1	1	1
FBgn0042627	1	0	1	1	1	1	1	1	1	1	1	1	1	1	1	1
FBgn0042712	1	1	1	1	1	1	1	1	1	1	1	1	1	1	1	0
FBgn0046114	0	1	1	1	1	1	1	1	1	1	1	1	1	1	1	1
FBgn0047199	1	1	1	0	1	1	1	1	1	1	1	1	1	1	1	1
FBgn0050101	1	1	1	0	1	1	1	1	1	1	1	1	1	1	1	1
FBgn0050115	1	0	1	1	1	1	1	1	1	1	1	1	1	1	1	1
FBgn0051374	1	0	1	1	1	1	1	1	1	1	1	1	1	1	1	1
FBgn0051642	1	0	1	1	1	1	1	1	1	1	1	1	1	1	1	1
FBgn0051690	1	0	1	1	1	1	1	1	1	1	1	1	1	1	1	1
FBgn0051935	0	1	1	1	1	1	1	1	1	1	1	1	1	1	1	1
FBgn0051997	1	1	1	1	1	1	1	1	0	1	1	1	1	1	1	1
FBgn0052022	0	1	1	1	1	1	1	1	1	1	1	1	1	1	1	1
FBgn0052344	1	0	1	1	1	1	1	1	1	1	1	1	1	1	1	1
FBgn0052448	1	1	1	0	1	1	1	1	1	1	1	1	1	1	1	1
FBgn0052845	1	1	0	1	1	1	1	1	1	1	1	1	1	1	1	1
FBgn0053082	1	0	1	1	1	1	1	1	1	1	1	1	1	1	1	1
FBgn0053494	1	1	1	1	1	1	1	1	1	1	1	1	1	1	1	0
FBgn0060296	1	0	1	1	1	1	1	1	1	1	1	1	1	1	1	1
FBgn0085242	1	0	1	1	1	1	1	1	1	1	1	1	1	1	1	1
FBgn0085474	1	1	1	1	1	1	1	1	1	1	1	1	1	1	1	0
FBgn0086346	1	1	0	1	1	1	1	1	1	1	1	1	1	1	1	1
FBgn0086558	1	1	1	1	1	1	1	1	1	1	0	1	1	1	1	1
FBgn0086605	0	1	1	1	1	1	1	1	1	1	1	1	1	1	1	1
FBgn0086706	1	0	1	1	1	1	1	1	1	1	1	1	1	1	1	1
FBgn0086710	1	1	1	1	1	1	1	1	1	1	1	1	1	1	1	0
FBgn0086904	1	0	1	1	1	1	1	1	1	1	1	1	1	1	1	1
FBgn0259210	1	1	1	1	1	1	0	1	1	1	1	1	1	1	1	1
FBgn0259715	1	0	1	1	1	1	1	1	1	1	1	1	1	1	1	1
FBgn0260004	1	0	1	1	1	1	1	1	1	1	1	1	1	1	1	1
FBgn0260429	1	0	1	1	1	1	1	1	1	1	1	1	1	1	1	1
FBgn0260462	1	1	1	1	1	1	1	1	0	1	1	1	1	1	1	1
FBgn0260477	1	0	1	1	1	1	1	1	1	1	1	1	1	1	1	1
FBgn0260940	1	1	1	0	1	1	1	1	1	1	1	1	1	1	1	1
FBgn0261020	1	1	1	1	1	0	1	1	1	1	1	1	1	1	1	1
FBgn0261109	1	0	1	1	1	1	1	1	1	1	1	1	1	1	1	1
FBgn0261535	1	0	1	1	1	1	1	1	1	1	1	1	1	1	1	1
FBgn0261563	1	0	1	1	1	1	1	1	1	1	1	1	1	1	1	1
FBgn0262538	1	0	1	1	1	1	1	1	1	1	1	1	1	1	1	1
FBgn0262560	1	0	1	1	1	1	1	1	1	1	1	1	1	1	1	1
FBgn0262563	1	1	1	0	1	1	1	1	1	1	1	1	1	1	1	1
FBgn0262574	1	0	1	1	1	1	1	1	1	1	1	1	1	1	1	1
FBgn0263750	1	1	1	1	1	1	1	1	1	1	0	1	1	1	1	1
FBgn0265274	1	0	1	1	1	1	1	1	1	1	1	1	1	1	1	1
FBgn0265298	1	0	1	1	1	1	1	1	1	1	1	1	1	1	1	1
FBgn0265356	1	0	1	1	1	1	1	1	1	1	1	1	1	1	1	1
FBgn0265413	1	1	1	1	1	1	1	1	1	1	1	1	1	1	1	0
FBgn0266284	1	0	1	1	1	1	1	1	1	1	1	1	1	1	1	1
FBgn0283478	1	0	1	1	1	1	1	1	1	1	1	1	1	1	1	1
FBgn0283536	1	1	1	1	1	1	1	1	1	1	0	1	1	1	1	1
FBgn0283652	1	0	1	1	1	1	1	1	1	1	1	1	1	1	1	1
FBgn0283659	1	0	1	1	1	1	1	1	1	1	1	1	1	1	1	1
FBgn0000083	1	0	0	1	1	1	1	1	1	1	1	1	1	1	1	1
FBgn0000320	1	0	0	1	1	1	1	1	1	1	1	1	1	1	1	1
FBgn0000395	1	0	1	1	1	1	1	1	0	1	1	1	1	1	1	1
FBgn0000629	1	1	1	0	1	0	1	1	1	1	1	1	1	1	1	1
FBgn0000928	1	0	1	0	1	1	1	1	1	1	1	1	1	1	1	1
FBgn0001179	1	1	0	1	0	1	1	1	1	1	1	1	1	1	1	1
FBgn0001202	0	1	0	1	1	1	1	1	1	1	1	1	1	1	1	1
FBgn0002633	1	1	0	1	1	1	1	1	1	1	0	1	1	1	1	1
FBgn0003062	1	0	0	1	1	1	1	1	1	1	1	1	1	1	1	1
FBgn0003189	1	0	1	1	1	1	1	1	1	1	1	1	1	1	1	0
FBgn0003274	1	0	1	1	1	1	1	1	1	1	1	1	1	1	1	0
FBgn0003279	1	0	1	0	1	1	1	1	1	1	1	1	1	1	1	1
FBgn0003328	1	0	0	1	1	1	1	1	1	1	1	1	1	1	1	1
FBgn0003731	1	0	0	1	1	1	1	1	1	1	1	1	1	1	1	1
FBgn0003890	1	0	0	1	1	1	1	1	1	1	1	1	1	1	1	1
FBgn0004117	1	0	1	0	1	1	1	1	1	1	1	1	1	1	1	1
FBgn0004133	1	0	0	1	1	1	1	1	1	1	1	1	1	1	1	1
FBgn0004404	0	0	1	1	1	1	1	1	1	1	1	1	1	1	1	1
FBgn0004456	1	0	0	1	1	1	1	1	1	1	1	1	1	1	1	1
FBgn0004465	0	1	0	1	1	1	1	1	1	1	1	1	1	1	1	1
FBgn0005411	0	0	1	1	1	1	1	1	1	1	1	1	1	1	1	1
FBgn0005593	0	0	1	1	1	1	1	1	1	1	1	1	1	1	1	1
FBgn0010222	0	0	1	1	1	1	1	1	1	1	1	1	1	1	1	1
FBgn0010391	1	0	1	0	1	1	1	1	1	1	1	1	1	1	1	1
FBgn0010411	0	0	1	1	1	1	1	1	1	1	1	1	1	1	1	1
FBgn0010611	0	0	1	1	1	1	1	1	1	1	1	1	1	1	1	1
FBgn0011282	1	1	1	1	1	0	1	1	1	1	0	1	1	1	1	1
FBgn0011284	0	0	1	1	1	1	1	1	1	1	1	1	1	1	1	1
FBgn0011296	1	0	1	1	1	1	1	1	1	1	1	1	1	1	1	0
FBgn0011305	0	1	0	1	1	1	1	1	1	1	1	1	1	1	1	1
FBgn0011509	0	1	1	1	0	1	1	1	1	1	1	1	1	1	1	1
FBgn0011596	1	0	1	1	1	1	1	1	1	1	1	0	1	1	1	1
FBgn0011638	0	0	1	1	1	1	1	1	1	1	1	1	1	1	1	1
FBgn0011674	1	0	1	1	1	1	1	1	1	1	1	1	1	1	1	0
FBgn0011836	0	1	1	1	1	1	0	1	1	1	1	1	1	1	1	1
FBgn0013272	1	0	0	1	1	1	1	1	1	1	1	1	1	1	1	1
FBgn0013672	1	1	1	1	1	1	1	1	1	1	1	1	1	1	0	0
FBgn0013680	1	1	1	1	1	1	1	1	0	1	1	1	1	1	0	1
FBgn0013683	1	1	1	1	1	1	1	1	1	1	1	1	1	1	0	0
FBgn0013684	1	1	1	1	1	1	1	1	1	1	1	1	1	1	0	0
FBgn0013771	0	0	1	1	1	1	1	1	1	1	1	1	1	1	1	1
FBgn0014141	1	0	0	1	1	1	1	1	1	1	1	1	1	1	1	1
FBgn0014396	1	0	0	1	1	1	1	1	1	1	1	1	1	1	1	1
FBgn0015609	1	0	1	1	1	1	1	1	1	1	1	1	1	1	0	1
FBgn0015905	1	0	1	1	0	1	1	1	1	1	1	1	1	1	1	1
FBgn0016054	1	1	1	1	1	1	1	1	1	1	0	1	1	1	0	1
FBgn0020762	1	0	0	1	1	1	1	1	1	1	1	1	1	1	1	1
FBgn0021967	0	1	1	1	1	1	1	1	1	1	1	1	1	1	1	0
FBgn0022288	0	0	1	1	1	1	1	1	1	1	1	1	1	1	1	1
FBgn0023525	1	1	1	0	1	1	1	1	1	1	0	1	1	1	1	1
FBgn0024320	1	0	1	1	1	1	1	1	1	1	1	1	1	1	1	0
FBgn0024364	0	0	1	1	1	1	1	1	1	1	1	1	1	1	1	1
FBgn0024754	1	1	1	0	0	1	1	1	1	1	1	1	1	1	1	1
FBgn0025454	1	0	1	1	1	1	1	1	1	1	1	1	1	0	1	1
FBgn0025620	1	1	1	1	1	1	1	1	1	1	0	1	1	0	1	1
FBgn0025629	0	0	1	1	1	1	1	1	1	1	1	1	1	1	1	1
FBgn0025680	1	0	1	1	1	1	1	1	1	1	1	1	1	1	1	0
FBgn0026090	0	0	1	1	1	1	1	1	1	1	1	1	1	1	1	1
FBgn0027073	1	0	1	1	1	1	0	1	1	1	1	1	1	1	1	1
FBgn0028422	1	0	1	0	1	1	1	1	1	1	1	1	1	1	1	1
FBgn0028540	0	0	1	1	1	1	1	1	1	1	1	1	1	1	1	1
FBgn0028572	1	0	0	1	1	1	1	1	1	1	1	1	1	1	1	1
FBgn0028622	1	0	1	0	1	1	1	1	1	1	1	1	1	1	1	1
FBgn0028707	1	0	1	1	1	1	1	1	1	1	0	1	1	1	1	1
FBgn0028983	1	1	0	0	1	1	1	1	1	1	1	1	1	1	1	1
FBgn0029095	1	0	0	1	1	1	1	1	1	1	1	1	1	1	1	1
FBgn0029117	0	1	1	0	1	1	1	1	1	1	1	1	1	1	1	1
FBgn0029133	0	0	1	1	1	1	1	1	1	1	1	1	1	1	1	1
FBgn0029629	0	0	1	1	1	1	1	1	1	1	1	1	1	1	1	1
FBgn0029714	0	1	1	1	0	1	1	1	1	1	1	1	1	1	1	1
FBgn0029771	1	0	0	1	1	1	1	1	1	1	1	1	1	1	1	1
FBgn0029785	1	0	0	1	1	1	1	1	1	1	1	1	1	1	1	1
FBgn0029795	1	0	1	1	1	1	1	1	1	1	1	1	1	1	1	0
FBgn0029823	0	0	1	1	1	1	1	1	1	1	1	1	1	1	1	1
FBgn0029843	1	0	0	1	1	1	1	1	1	1	1	1	1	1	1	1
FBgn0029858	0	1	1	1	1	0	1	1	1	1	1	1	1	1	1	1
FBgn0030096	0	0	1	1	1	1	1	1	1	1	1	1	1	1	1	1
FBgn0030177	1	0	0	1	1	1	1	1	1	1	1	1	1	1	1	1
FBgn0030234	1	1	1	1	1	1	1	1	1	1	0	1	1	1	1	0
FBgn0030237	1	0	1	1	1	1	1	1	1	1	1	0	1	1	1	1
FBgn0030300	1	0	0	1	1	1	1	1	1	1	1	1	1	1	1	1
FBgn0030350	0	0	1	1	1	1	1	1	1	1	1	1	1	1	1	1
FBgn0030373	0	1	1	0	1	1	1	1	1	1	1	1	1	1	1	1
FBgn0030554	0	1	1	0	1	1	1	1	1	1	1	1	1	1	1	1
FBgn0030556	0	0	1	1	1	1	1	1	1	1	1	1	1	1	1	1
FBgn0030695	0	1	1	0	1	1	1	1	1	1	1	1	1	1	1	1
FBgn0030926	1	0	1	1	1	1	1	1	1	1	1	1	1	1	1	0
FBgn0030974	0	1	0	1	1	1	1	1	1	1	1	1	1	1	1	1
FBgn0031040	1	0	1	0	1	1	1	1	1	1	1	1	1	1	1	1
FBgn0031081	0	0	1	1	1	1	1	1	1	1	1	1	1	1	1	1
FBgn0031143	1	1	1	1	1	1	0	1	0	1	1	1	1	1	1	1
FBgn0031263	1	1	1	0	1	1	1	1	1	0	1	1	1	1	1	1
FBgn0031265	1	0	1	0	1	1	1	1	1	1	1	1	1	1	1	1
FBgn0031322	1	0	1	1	1	1	1	1	1	1	0	1	1	1	1	1
FBgn0031461	1	1	1	1	1	1	1	0	1	1	0	1	1	1	1	1
FBgn0031495	0	1	1	1	1	0	1	1	1	1	1	1	1	1	1	1
FBgn0031505	1	0	0	1	1	1	1	1	1	1	1	1	1	1	1	1
FBgn0031918	1	0	1	1	1	1	1	0	1	1	1	1	1	1	1	1
FBgn0031987	0	1	0	1	1	1	1	1	1	1	1	1	1	1	1	1
FBgn0032036	1	0	1	1	1	1	0	1	1	1	1	1	1	1	1	1
FBgn0032050	0	0	1	1	1	1	1	1	1	1	1	1	1	1	1	1
FBgn0032051	0	0	1	1	1	1	1	1	1	1	1	1	1	1	1	1
FBgn0032117	1	1	1	0	1	1	1	1	1	1	0	1	1	1	1	1
FBgn0032136	1	0	1	1	1	1	0	1	1	1	1	1	1	1	1	1
FBgn0032149	1	0	1	1	1	1	1	1	1	1	1	1	1	1	1	0
FBgn0032236	0	1	1	1	0	1	1	1	1	1	1	1	1	1	1	1
FBgn0032242	1	1	1	1	1	1	1	1	0	1	0	1	1	1	1	1
FBgn0032249	1	1	1	0	1	1	1	1	1	1	0	1	1	1	1	1
FBgn0032298	1	0	1	1	1	1	1	1	1	1	1	1	1	1	0	1
FBgn0032299	1	0	1	1	1	1	1	1	1	0	1	1	1	1	1	1
FBgn0032361	1	0	1	1	1	1	1	1	1	1	0	1	1	1	1	1
FBgn0032408	0	0	1	1	1	1	1	1	1	1	1	1	1	1	1	1
FBgn0032430	1	0	0	1	1	1	1	1	1	1	1	1	1	1	1	1
FBgn0032773	1	0	1	1	1	1	0	1	1	1	1	1	1	1	1	1
FBgn0032843	1	0	1	1	1	1	0	1	1	1	1	1	1	1	1	1
FBgn0032884	1	1	1	1	1	1	1	1	1	0	0	1	1	1	1	1
FBgn0033259	0	1	1	1	1	1	1	1	1	1	1	1	1	0	1	1
FBgn0033387	1	0	1	1	1	1	1	1	1	1	1	1	1	1	1	0
FBgn0033437	1	0	1	1	1	1	1	1	1	1	1	1	1	0	1	1
FBgn0033438	1	0	0	1	1	1	1	1	1	1	1	1	1	1	1	1
FBgn0033454	1	0	0	1	1	1	1	1	1	1	1	1	1	1	1	1
FBgn0033499	1	1	1	1	0	0	1	1	1	1	1	1	1	1	1	1
FBgn0033507	0	0	1	1	1	1	1	1	1	1	1	1	1	1	1	1
FBgn0033654	1	0	0	1	1	1	1	1	1	1	1	1	1	1	1	1
FBgn0033691	1	1	1	1	1	1	0	1	0	1	1	1	1	1	1	1
FBgn0033699	0	0	1	1	1	1	1	1	1	1	1	1	1	1	1	1
FBgn0033735	0	1	1	1	1	1	1	1	1	1	1	1	1	1	1	0
FBgn0033781	1	0	1	1	1	0	1	1	1	1	1	1	1	1	1	1
FBgn0033787	1	0	0	1	1	1	1	1	1	1	1	1	1	1	1	1
FBgn0033817	1	0	1	1	1	1	1	0	1	1	1	1	1	1	1	1
FBgn0033820	1	0	1	1	0	1	1	1	1	1	1	1	1	1	1	1
FBgn0033904	1	1	1	0	1	1	0	1	1	1	1	1	1	1	1	1
FBgn0033912	0	0	1	1	1	1	1	1	1	1	1	1	1	1	1	1
FBgn0034182	1	1	1	1	1	1	1	0	1	1	0	1	1	1	1	1
FBgn0034243	1	0	0	1	1	1	1	1	1	1	1	1	1	1	1	1
FBgn0034258	0	0	1	1	1	1	1	1	1	1	1	1	1	1	1	1
FBgn0034259	1	1	1	0	1	0	1	1	1	1	1	1	1	1	1	1
FBgn0034270	1	1	1	1	1	1	1	1	1	0	0	1	1	1	1	1
FBgn0034351	1	0	1	0	1	1	1	1	1	1	1	1	1	1	1	1
FBgn0034406	1	1	1	1	0	1	1	1	1	0	1	1	1	1	1	1
FBgn0034425	0	1	1	1	1	1	0	1	1	1	1	1	1	1	1	1
FBgn0034512	1	0	1	1	0	1	1	1	1	1	1	1	1	1	1	1
FBgn0034611	1	0	0	1	1	1	1	1	1	1	1	1	1	1	1	1
FBgn0034706	0	0	1	1	1	1	1	1	1	1	1	1	1	1	1	1
FBgn0034709	1	0	0	1	1	1	1	1	1	1	1	1	1	1	1	1
FBgn0034717	1	0	0	1	1	1	1	1	1	1	1	1	1	1	1	1
FBgn0034723	1	0	0	1	1	1	1	1	1	1	1	1	1	1	1	1
FBgn0034814	1	1	1	1	0	1	1	1	1	1	0	1	1	1	1	1
FBgn0034817	1	0	0	1	1	1	1	1	1	1	1	1	1	1	1	1
FBgn0034879	0	1	1	1	1	1	1	1	1	1	1	1	1	1	1	0
FBgn0034893	1	1	1	1	1	1	1	0	1	1	1	1	1	1	1	0
FBgn0034937	1	1	1	0	1	1	1	1	1	1	1	1	1	1	1	0
FBgn0034940	0	1	1	1	1	1	1	1	0	1	1	1	1	1	1	1
FBgn0035035	0	1	1	0	1	1	1	1	1	1	1	1	1	1	1	1
FBgn0035099	1	0	1	1	1	1	1	1	1	1	1	0	1	1	1	1
FBgn0035162	1	0	1	1	1	1	1	1	1	1	1	1	1	1	1	0
FBgn0035189	1	0	1	1	1	1	1	1	0	1	1	1	1	1	1	1
FBgn0035244	0	1	1	1	1	1	1	1	1	1	1	1	1	1	1	0
FBgn0035262	1	0	1	1	1	1	0	1	1	1	1	1	1	1	1	1
FBgn0035490	1	0	0	1	1	1	1	1	1	1	1	1	1	1	1	1
FBgn0035545	1	1	0	1	1	1	0	1	1	1	1	1	1	1	1	1
FBgn0035694	1	1	1	1	1	1	0	0	1	1	1	1	1	1	1	1
FBgn0035696	1	1	0	1	1	1	0	1	1	1	1	1	1	1	1	1
FBgn0035702	0	1	1	1	1	1	1	1	1	1	0	1	1	1	1	1
FBgn0035767	1	0	1	0	1	1	1	1	1	1	1	1	1	1	1	1
FBgn0035797	1	1	0	1	1	1	1	1	1	1	1	1	1	1	1	0
FBgn0035911	0	0	1	1	1	1	1	1	1	1	1	1	1	1	1	1
FBgn0035947	0	0	1	1	1	1	1	1	1	1	1	1	1	1	1	1
FBgn0036090	0	1	1	1	1	0	1	1	1	1	1	1	1	1	1	1
FBgn0036142	1	1	0	1	1	1	1	0	1	1	1	1	1	1	1	1
FBgn0036146	1	0	1	1	1	1	1	1	1	1	1	1	1	1	0	1
FBgn0036191	1	0	1	1	1	1	1	1	1	1	1	1	1	1	1	0
FBgn0036196	1	1	0	1	1	1	1	1	0	1	1	1	1	1	1	1
FBgn0036551	1	0	0	1	1	1	1	1	1	1	1	1	1	1	1	1
FBgn0036623	0	0	1	1	1	1	1	1	1	1	1	1	1	1	1	1
FBgn0036663	1	1	1	1	1	1	1	1	1	1	1	1	1	1	0	0
FBgn0036730	0	1	1	1	1	1	1	0	1	1	1	1	1	1	1	1
FBgn0036956	1	1	1	1	1	0	1	0	1	1	1	1	1	1	1	1
FBgn0036970	1	1	1	1	1	1	0	1	1	1	1	1	1	1	0	1
FBgn0037008	0	1	1	1	0	1	1	1	1	1	1	1	1	1	1	1
FBgn0037163	1	0	0	1	1	1	1	1	1	1	1	1	1	1	1	1
FBgn0037213	1	0	0	1	1	1	1	1	1	1	1	1	1	1	1	1
FBgn0037433	1	0	1	1	0	1	1	1	1	1	1	1	1	1	1	1
FBgn0037439	0	0	1	1	1	1	1	1	1	1	1	1	1	1	1	1
FBgn0037447	1	0	1	0	1	1	1	1	1	1	1	1	1	1	1	1
FBgn0037610	1	0	1	1	1	1	1	1	1	1	1	1	1	1	1	0
FBgn0037762	1	0	1	1	1	0	1	1	1	1	1	1	1	1	1	1
FBgn0037880	1	0	1	0	1	1	1	1	1	1	1	1	1	1	1	1
FBgn0037883	0	0	1	1	1	1	1	1	1	1	1	1	1	1	1	1
FBgn0037892	1	0	1	1	1	1	1	1	1	1	0	1	1	1	1	1
FBgn0038020	1	1	1	1	1	1	1	1	1	0	1	1	1	1	0	1
FBgn0038037	0	1	1	1	0	1	1	1	1	1	1	1	1	1	1	1
FBgn0038146	0	0	1	1	1	1	1	1	1	1	1	1	1	1	1	1
FBgn0038369	1	1	1	1	1	1	1	1	0	0	1	1	1	1	1	1
FBgn0038371	0	0	1	1	1	1	1	1	1	1	1	1	1	1	1	1
FBgn0038465	1	1	0	1	0	1	1	1	1	1	1	1	1	1	1	1
FBgn0038595	1	0	1	1	1	1	1	0	1	1	1	1	1	1	1	1
FBgn0038654	1	1	1	0	1	1	1	1	1	1	1	1	1	1	1	0
FBgn0038674	1	0	1	1	1	1	1	1	1	1	0	1	1	1	1	1
FBgn0038868	0	0	1	1	1	1	1	1	1	1	1	1	1	1	1	1
FBgn0038869	1	0	1	0	1	1	1	1	1	1	1	1	1	1	1	1
FBgn0038916	1	1	0	1	1	1	1	1	1	1	0	1	1	1	1	1
FBgn0038925	0	1	1	1	1	1	1	1	1	1	0	1	1	1	1	1
FBgn0038957	1	1	1	1	1	1	0	1	1	1	1	1	1	1	1	0
FBgn0038972	0	1	1	1	1	1	1	1	1	0	1	1	1	1	1	1
FBgn0039020	1	0	1	1	1	1	1	1	1	1	1	1	1	1	1	0
FBgn0039048	1	0	1	0	1	1	1	1	1	1	1	1	1	1	1	1
FBgn0039069	0	1	1	0	1	1	1	1	1	1	1	1	1	1	1	1
FBgn0039113	0	1	1	1	1	1	1	1	1	1	1	1	1	1	1	0
FBgn0039155	1	0	1	1	1	1	1	1	1	1	1	1	1	1	1	0
FBgn0039160	0	1	1	1	1	1	1	1	1	1	0	1	1	1	1	1
FBgn0039300	1	0	1	1	1	1	1	1	1	1	1	1	1	1	1	0
FBgn0039313	1	0	0	1	1	1	1	1	1	1	1	1	1	1	1	1
FBgn0039328	1	1	1	1	0	1	0	1	1	1	1	1	1	1	1	1
FBgn0039360	0	0	1	1	1	1	1	1	1	1	1	1	1	1	1	1
FBgn0039404	1	0	1	1	0	1	1	1	1	1	1	1	1	1	1	1
FBgn0039481	1	1	0	1	1	1	1	1	1	1	1	1	0	1	1	1
FBgn0039531	1	1	1	1	1	1	0	1	0	1	1	1	1	1	1	1
FBgn0039642	1	1	1	0	1	1	1	1	1	1	0	1	1	1	1	1
FBgn0039690	0	1	1	1	1	1	1	1	1	1	1	0	1	1	1	1
FBgn0039713	0	0	1	1	1	1	1	1	1	1	1	1	1	1	1	1
FBgn0039736	1	0	1	0	1	1	1	1	1	1	1	1	1	1	1	1
FBgn0039807	1	1	0	0	1	1	1	1	1	1	1	1	1	1	1	1
FBgn0039809	1	0	0	1	1	1	1	1	1	1	1	1	1	1	1	1
FBgn0039932	1	1	0	0	1	1	1	1	1	1	1	1	1	1	1	1
FBgn0040001	1	0	1	1	1	0	1	1	1	1	1	1	1	1	1	1
FBgn0040346	0	0	1	1	1	1	1	1	1	1	1	1	1	1	1	1
FBgn0040398	1	0	1	1	1	1	0	1	1	1	1	1	1	1	1	1
FBgn0040606	1	1	1	0	1	1	0	1	1	1	1	1	1	1	1	1
FBgn0040609	1	0	0	1	1	1	1	1	1	1	1	1	1	1	1	1
FBgn0040827	1	0	0	1	1	1	1	1	1	1	1	1	1	1	1	1
FBgn0043799	1	0	1	1	0	1	1	1	1	1	1	1	1	1	1	1
FBgn0043841	1	0	1	1	0	1	1	1	1	1	1	1	1	1	1	1
FBgn0045842	1	0	1	1	1	1	1	1	1	1	0	1	1	1	1	1
FBgn0046258	1	1	0	1	0	1	1	1	1	1	1	1	1	1	1	1
FBgn0050026	1	0	1	1	0	1	1	1	1	1	1	1	1	1	1	1
FBgn0050104	1	0	0	1	1	1	1	1	1	1	1	1	1	1	1	1
FBgn0050108	1	0	0	1	1	1	1	1	1	1	1	1	1	1	1	1
FBgn0050286	1	0	1	1	1	1	1	1	1	1	1	1	1	1	0	1
FBgn0050296	1	0	1	1	0	1	1	1	1	1	1	1	1	1	1	1
FBgn0051111	1	1	1	1	1	1	1	1	1	1	0	1	0	1	1	1
FBgn0051146	1	0	0	1	1	1	1	1	1	1	1	1	1	1	1	1
FBgn0051155	0	1	1	1	1	1	1	1	1	1	0	1	1	1	1	1
FBgn0051262	1	1	1	1	1	1	1	1	1	1	0	1	1	1	1	0
FBgn0051347	1	1	1	1	1	1	0	1	1	1	0	1	1	1	1	1
FBgn0052181	1	1	1	1	1	1	1	1	1	1	0	0	1	1	1	1
FBgn0052195	0	1	1	1	1	1	0	1	1	1	1	1	1	1	1	1
FBgn0052319	1	1	1	1	1	1	0	1	0	1	1	1	1	1	1	1
FBgn0052476	1	1	0	0	1	1	1	1	1	1	1	1	1	1	1	1
FBgn0052626	0	0	1	1	1	1	1	1	1	1	1	1	1	1	1	1
FBgn0053051	1	0	1	0	1	1	1	1	1	1	1	1	1	1	1	1
FBgn0053514	1	1	1	1	1	0	0	1	1	1	1	1	1	1	1	1
FBgn0053801	1	1	1	1	1	1	1	0	1	1	1	1	1	0	1	1
FBgn0085462	1	1	1	1	1	0	0	1	1	1	1	1	1	1	1	1
FBgn0086371	0	0	1	1	1	1	1	1	1	1	1	1	1	1	1	1
FBgn0086408	1	0	0	1	1	1	1	1	1	1	1	1	1	1	1	1
FBgn0250789	1	0	0	1	1	1	1	1	1	1	1	1	1	1	1	1
FBgn0259707	1	0	1	0	1	1	1	1	1	1	1	1	1	1	1	1
FBgn0259714	1	1	1	1	1	1	0	1	1	1	0	1	1	1	1	1
FBgn0259716	1	0	1	1	1	1	1	1	1	1	1	1	1	0	1	1
FBgn0259736	1	0	1	0	1	1	1	1	1	1	1	1	1	1	1	1
FBgn0259741	1	0	1	0	1	1	1	1	1	1	1	1	1	1	1	1
FBgn0259749	0	1	1	0	1	1	1	1	1	1	1	1	1	1	1	1
FBgn0260482	1	0	0	1	1	1	1	1	1	1	1	1	1	1	1	1
FBgn0260648	1	0	1	0	1	1	1	1	1	1	1	1	1	1	1	1
FBgn0260746	0	0	1	1	1	1	1	1	1	1	1	1	1	1	1	1
FBgn0260768	1	0	0	1	1	1	1	1	1	1	1	1	1	1	1	1
FBgn0260779	0	0	1	1	1	1	1	1	1	1	1	1	1	1	1	1
FBgn0260944	1	0	1	0	1	1	1	1	1	1	1	1	1	1	1	1
FBgn0261086	1	1	1	0	1	1	1	1	1	1	1	1	1	0	1	1
FBgn0261545	1	0	0	1	1	1	1	1	1	1	1	1	1	1	1	1
FBgn0261592	0	0	1	1	1	1	1	1	1	1	1	1	1	1	1	1
FBgn0261800	1	0	1	1	1	1	1	1	1	1	1	1	1	1	0	1
FBgn0262601	1	1	1	1	1	1	0	1	0	1	1	1	1	1	1	1
FBgn0263027	0	1	1	0	1	1	1	1	1	1	1	1	1	1	1	1
FBgn0263200	1	0	1	1	1	1	1	1	1	1	1	1	1	1	1	0
FBgn0263316	1	0	0	1	1	1	1	1	1	1	1	1	1	1	1	1
FBgn0263510	1	0	0	1	1	1	1	1	1	1	1	1	1	1	1	1
FBgn0263916	0	0	1	1	1	1	1	1	1	1	1	1	1	1	1	1
FBgn0264478	1	0	1	1	1	1	1	1	1	1	1	1	1	1	1	0
FBgn0266668	1	1	1	0	1	1	0	1	1	1	1	1	1	1	1	1
FBgn0266756	1	0	1	1	1	1	0	1	1	1	1	1	1	1	1	1
FBgn0283525	1	0	1	1	1	1	1	1	1	1	1	1	1	1	1	0
FBgn0000043	0	0	0	1	1	1	1	1	1	1	1	1	1	1	1	1
FBgn0000100	0	0	0	1	1	1	1	1	1	1	1	1	1	1	1	1
FBgn0000559	1	0	0	1	1	1	1	1	1	1	1	1	1	1	1	0
FBgn0000636	1	0	0	0	1	1	1	1	1	1	1	1	1	1	1	1
FBgn0000723	0	0	0	1	1	1	1	1	1	1	1	1	1	1	1	1
FBgn0001217	1	1	1	0	1	1	1	1	1	0	1	1	1	1	0	1
FBgn0002031	1	1	1	1	1	1	0	1	1	0	0	1	1	1	1	1
FBgn0002069	0	0	1	1	1	1	0	1	1	1	1	1	1	1	1	1
FBgn0002622	0	0	0	1	1	1	1	1	1	1	1	1	1	1	1	1
FBgn0002789	0	0	1	0	1	1	1	1	1	1	1	1	1	1	1	1
FBgn0002868	1	0	1	0	0	1	1	1	1	1	1	1	1	1	1	1
FBgn0003514	0	1	1	1	1	1	1	1	0	1	1	1	1	1	1	0
FBgn0003867	1	0	1	1	1	1	1	1	1	0	0	1	1	1	1	1
FBgn0004169	1	0	0	0	1	1	1	1	1	1	1	1	1	1	1	1
FBgn0004861	1	0	0	1	1	1	0	1	1	1	1	1	1	1	1	1
FBgn0005278	0	0	0	1	1	1	1	1	1	1	1	1	1	1	1	1
FBgn0005322	0	1	0	1	1	0	1	1	1	1	1	1	1	1	1	1
FBgn0005779	1	0	1	1	1	0	1	1	1	1	1	1	1	1	1	0
FBgn0010198	0	1	1	1	1	1	1	1	1	1	1	1	1	1	0	0
FBgn0010287	0	1	1	1	1	1	1	1	1	0	0	1	1	1	1	1
FBgn0010340	0	1	1	0	1	1	0	1	1	1	1	1	1	1	1	1
FBgn0010408	0	0	1	1	1	1	1	1	1	1	1	1	1	1	1	0
FBgn0010651	0	0	1	0	1	1	1	1	1	1	1	1	1	1	1	1
FBgn0010926	1	0	1	0	0	1	1	1	1	1	1	1	1	1	1	1
FBgn0011227	1	1	1	0	0	0	1	1	1	1	1	1	1	1	1	1
FBgn0011327	0	1	0	0	1	1	1	1	1	1	1	1	1	1	1	1
FBgn0015575	1	0	1	1	1	1	1	0	1	1	1	1	1	1	0	1
FBgn0015756	0	0	1	1	1	1	1	1	1	1	1	1	1	1	1	0
FBgn0015794	0	1	1	1	1	1	1	1	0	1	0	1	1	1	1	1
FBgn0016123	1	0	0	1	0	1	1	1	1	1	1	1	1	1	1	1
FBgn0016685	0	0	1	0	1	1	1	1	1	1	1	1	1	1	1	1
FBgn0016697	0	1	1	1	1	1	0	1	0	1	1	1	1	1	1	1
FBgn0016701	0	1	0	0	1	1	1	1	1	1	1	1	1	1	1	1
FBgn0016762	0	0	0	1	1	1	1	1	1	1	1	1	1	1	1	1
FBgn0017482	0	1	0	0	1	1	1	1	1	1	1	1	1	1	1	1
FBgn0017545	0	0	1	1	1	1	1	1	1	1	1	1	1	1	1	0
FBgn0019932	0	1	1	1	0	1	1	1	1	1	0	1	1	1	1	1
FBgn0020545	0	0	0	1	1	1	1	1	1	1	1	1	1	1	1	1
FBgn0020909	0	0	1	1	1	1	1	1	1	1	1	1	1	1	1	0
FBgn0022069	0	0	1	1	0	1	1	1	1	1	1	1	1	1	1	1
FBgn0022160	1	0	1	1	1	0	1	0	1	1	1	1	1	1	1	1
FBgn0023001	1	0	0	0	1	1	1	1	1	1	1	1	1	1	1	1
FBgn0024558	0	0	1	1	0	1	1	1	1	1	1	1	1	1	1	1
FBgn0024944	0	1	0	1	1	1	1	0	1	1	1	1	1	1	1	1
FBgn0024980	1	0	1	1	0	1	0	1	1	1	1	1	1	1	1	1
FBgn0024992	0	1	0	1	1	1	0	1	1	1	1	1	1	1	1	1
FBgn0025335	0	1	1	1	1	1	1	1	0	1	0	1	1	1	1	1
FBgn0025366	1	0	0	0	1	1	1	1	1	1	1	1	1	1	1	1
FBgn0025456	1	0	0	1	1	1	1	1	0	1	1	1	1	1	1	1
FBgn0025621	0	1	0	1	1	1	1	1	1	1	1	1	1	1	1	0
FBgn0026088	0	1	1	1	0	1	1	1	1	1	1	1	1	1	1	0
FBgn0026196	0	0	0	1	1	1	1	1	1	1	1	1	1	1	1	1
FBgn0026378	0	1	0	1	1	1	1	1	1	1	0	1	1	1	1	1
FBgn0026400	0	0	1	0	1	1	1	1	1	1	1	1	1	1	1	1
FBgn0026879	0	0	1	0	1	1	1	1	1	1	1	1	1	1	1	1
FBgn0027054	0	1	1	0	0	1	1	1	1	1	1	1	1	1	1	1
FBgn0027087	0	0	0	1	1	1	1	1	1	1	1	1	1	1	1	1
FBgn0027090	0	0	1	0	1	1	1	1	1	1	1	1	1	1	1	1
FBgn0027287	1	0	0	0	1	1	1	1	1	1	1	1	1	1	1	1
FBgn0027330	0	0	1	1	1	0	1	1	1	1	1	1	1	1	1	1
FBgn0027586	1	0	1	0	1	1	1	1	1	1	1	1	1	1	1	0
FBgn0027611	1	0	1	1	1	1	1	1	1	1	1	1	1	1	0	0
FBgn0028402	0	0	1	1	1	1	1	1	1	1	1	1	1	1	1	0
FBgn0028526	1	0	0	1	0	1	1	1	1	1	1	1	1	1	1	1
FBgn0028658	0	0	1	0	1	1	1	1	1	1	1	1	1	1	1	1
FBgn0028737	0	0	0	1	1	1	1	1	1	1	1	1	1	1	1	1
FBgn0029754	1	0	1	1	1	1	1	1	0	1	1	1	1	0	1	1
FBgn0029768	1	0	0	1	1	1	1	1	1	1	1	1	1	1	1	0
FBgn0029769	1	0	0	1	1	1	0	1	1	1	1	1	1	1	1	1
FBgn0029783	0	0	1	0	1	1	1	1	1	1	1	1	1	1	1	1
FBgn0029813	1	0	0	0	1	1	1	1	1	1	1	1	1	1	1	1
FBgn0029854	1	1	1	1	1	1	0	1	0	1	0	1	1	1	1	1
FBgn0029877	1	1	1	0	1	0	1	1	1	1	1	1	1	0	1	1
FBgn0029890	1	1	1	0	0	1	1	1	1	1	1	1	1	1	1	0
FBgn0029897	0	0	0	1	1	1	1	1	1	1	1	1	1	1	1	1
FBgn0030004	0	0	0	1	1	1	1	1	1	1	1	1	1	1	1	1
FBgn0030006	1	0	1	1	1	1	1	1	0	1	1	1	1	0	1	1
FBgn0030040	1	0	0	1	1	1	1	1	1	1	1	1	1	1	1	0
FBgn0030041	1	0	1	1	0	1	0	1	1	1	1	1	1	1	1	1
FBgn0030066	0	1	1	1	1	1	1	1	0	1	0	1	1	1	1	1
FBgn0030187	1	1	1	1	1	1	1	1	0	1	1	0	0	1	1	1
FBgn0030195	1	0	0	1	1	1	0	1	1	1	1	1	1	1	1	1
FBgn0030257	1	1	1	1	0	1	1	1	1	0	1	0	1	1	1	1
FBgn0030286	0	0	0	1	1	1	1	1	1	1	1	1	1	1	1	1
FBgn0030331	1	0	1	1	1	1	0	0	1	1	1	1	1	1	1	1
FBgn0030377	1	1	1	1	1	1	1	1	1	1	0	1	0	0	1	1
FBgn0030615	1	1	1	0	1	1	1	0	1	0	1	1	1	1	1	1
FBgn0030645	0	1	1	0	1	1	1	1	1	1	1	0	1	1	1	1
FBgn0030873	0	1	1	0	1	1	1	1	0	1	1	1	1	1	1	1
FBgn0030877	0	1	1	1	1	1	1	1	1	1	1	1	1	0	1	0
FBgn0030993	1	0	0	0	1	1	1	1	1	1	1	1	1	1	1	1
FBgn0031077	0	0	0	1	1	1	1	1	1	1	1	1	1	1	1	1
FBgn0031148	0	0	1	1	1	1	1	1	1	1	1	0	1	1	1	1
FBgn0031224	0	1	1	0	1	1	1	1	1	1	1	1	1	0	1	1
FBgn0031227	1	1	1	0	1	1	1	1	1	1	0	1	1	0	1	1
FBgn0031320	0	1	1	1	1	1	0	1	0	1	1	1	1	1	1	1
FBgn0031436	1	0	1	1	1	1	0	1	0	1	1	1	1	1	1	1
FBgn0031479	0	1	1	0	1	0	1	1	1	1	1	1	1	1	1	1
FBgn0031485	0	0	1	0	1	1	1	1	1	1	1	1	1	1	1	1
FBgn0031529	1	1	1	1	1	1	0	1	0	1	0	1	1	1	1	1
FBgn0031534	0	0	1	0	1	1	1	1	1	1	1	1	1	1	1	1
FBgn0031561	1	0	1	0	1	1	1	1	1	1	0	1	1	1	1	1
FBgn0031571	1	0	0	1	1	1	1	1	1	1	1	1	1	1	0	1
FBgn0031585	1	0	1	1	1	1	1	1	1	1	0	0	1	1	1	1
FBgn0031604	0	0	1	1	1	0	1	1	1	1	1	1	1	1	1	1
FBgn0031661	0	1	1	0	0	1	1	1	1	1	1	1	1	1	1	1
FBgn0031683	0	1	0	0	1	1	1	1	1	1	1	1	1	1	1	1
FBgn0031695	1	0	0	1	1	1	1	1	1	1	1	1	1	0	1	1
FBgn0031702	1	0	0	1	1	1	1	1	1	1	1	1	1	1	1	0
FBgn0031745	1	0	0	0	1	1	1	1	1	1	1	1	1	1	1	1
FBgn0031805	1	0	1	1	1	1	1	1	1	1	1	1	1	1	0	0
FBgn0032032	1	1	1	0	1	0	0	1	1	1	1	1	1	1	1	1
FBgn0032262	0	1	1	0	0	1	1	1	1	1	1	1	1	1	1	1
FBgn0032283	0	0	1	0	1	1	1	1	1	1	1	1	1	1	1	1
FBgn0032375	1	0	1	1	1	1	1	1	1	1	1	0	1	1	1	0
FBgn0032702	1	0	0	1	1	1	1	1	1	1	0	1	1	1	1	1
FBgn0032726	0	0	0	1	1	1	1	1	1	1	1	1	1	1	1	1
FBgn0032793	0	0	1	1	1	0	1	1	1	1	1	1	1	1	1	1
FBgn0032799	0	0	1	1	1	1	1	1	1	1	0	1	1	1	1	1
FBgn0032805	1	0	1	0	0	1	1	1	1	1	1	1	1	1	1	1
FBgn0032820	0	0	1	1	1	1	1	1	0	1	1	1	1	1	1	1
FBgn0032846	0	0	1	1	1	1	0	1	1	1	1	1	1	1	1	1
FBgn0032849	0	0	0	1	1	1	1	1	1	1	1	1	1	1	1	1
FBgn0032860	1	1	1	0	0	1	1	1	1	1	1	1	1	0	1	1
FBgn0032883	0	1	1	1	1	1	0	1	1	1	1	1	1	1	0	1
FBgn0032899	1	0	1	1	1	1	1	1	1	1	1	1	0	1	1	0
FBgn0032900	1	1	1	1	0	1	1	1	1	1	1	1	1	1	0	0
FBgn0033065	1	1	0	0	1	1	1	1	1	1	0	1	1	1	1	1
FBgn0033076	1	1	1	1	1	1	1	1	1	1	1	0	0	1	1	0
FBgn0033240	1	0	0	1	0	1	1	1	1	1	1	1	1	1	1	1
FBgn0033304	1	1	0	0	1	1	1	1	1	1	1	1	1	1	1	0
FBgn0033372	0	1	1	1	0	1	1	1	1	0	1	1	1	1	1	1
FBgn0033897	0	1	0	1	1	1	0	1	1	1	1	1	1	1	1	1
FBgn0033902	0	0	1	1	1	1	1	1	1	1	1	1	1	1	1	0
FBgn0033982	1	0	1	1	0	1	1	1	1	1	1	1	1	1	0	1
FBgn0034027	0	0	1	1	1	1	1	1	0	1	1	1	1	1	1	1
FBgn0034050	0	0	0	1	1	1	1	1	1	1	1	1	1	1	1	1
FBgn0034065	0	0	1	1	1	1	1	1	1	1	1	1	1	1	1	0
FBgn0034093	0	1	1	1	1	1	1	1	0	1	1	1	1	1	1	0
FBgn0034194	0	0	1	0	1	1	1	1	1	1	1	1	1	1	1	1
FBgn0034199	1	0	0	0	1	1	1	1	1	1	1	1	1	1	1	1
FBgn0034200	1	0	1	1	1	1	1	0	1	1	1	1	1	0	1	1
FBgn0034214	0	0	0	1	1	1	1	1	1	1	1	1	1	1	1	1
FBgn0034246	1	0	0	1	1	1	1	1	0	1	1	1	1	1	1	1
FBgn0034324	0	1	1	1	1	0	1	1	0	1	1	1	1	1	1	1
FBgn0034399	1	0	0	0	1	1	1	1	1	1	1	1	1	1	1	1
FBgn0034493	0	0	1	1	1	1	1	1	0	1	1	1	1	1	1	1
FBgn0034588	1	1	0	1	0	1	1	1	1	1	1	0	1	1	1	1
FBgn0034617	0	1	0	1	0	1	1	1	1	1	1	1	1	1	1	1
FBgn0034636	1	1	1	1	1	1	0	0	1	1	1	1	1	1	1	0
FBgn0034748	0	0	1	1	1	1	0	1	1	1	1	1	1	1	1	1
FBgn0034849	0	1	1	0	1	1	1	1	0	1	1	1	1	1	1	1
FBgn0034909	1	0	1	0	1	1	1	1	1	1	0	1	1	1	1	1
FBgn0034923	0	0	1	1	0	1	1	1	1	1	1	1	1	1	1	1
FBgn0035073	0	1	0	1	0	1	1	1	1	1	1	1	1	1	1	1
FBgn0035084	0	1	1	1	1	1	1	1	0	1	0	1	1	1	1	1
FBgn0035094	1	1	1	1	0	1	0	0	1	1	1	1	1	1	1	1
FBgn0035211	0	1	1	1	1	0	1	1	1	0	1	1	1	1	1	1
FBgn0035241	1	0	1	1	1	1	1	1	0	1	1	1	0	1	1	1
FBgn0035323	0	0	0	1	1	1	1	1	1	1	1	1	1	1	1	1
FBgn0035335	0	0	1	0	1	1	1	1	1	1	1	1	1	1	1	1
FBgn0035356	1	1	1	1	1	1	1	1	1	0	0	1	1	0	1	1
FBgn0035401	0	0	1	0	1	1	1	1	1	1	1	1	1	1	1	1
FBgn0035608	1	0	1	0	1	1	0	1	1	1	1	1	1	1	1	1
FBgn0035711	1	1	0	0	1	1	1	1	1	1	0	1	1	1	1	1
FBgn0035727	1	1	1	1	1	1	0	1	1	1	1	1	1	1	0	0
FBgn0035753	0	0	1	1	1	1	1	1	1	1	1	1	1	1	1	0
FBgn0035776	1	1	1	0	1	1	1	1	1	1	0	1	1	1	1	0
FBgn0036000	0	0	1	1	1	0	1	1	1	1	1	1	1	1	1	1
FBgn0036279	1	0	0	1	1	1	0	1	1	1	1	1	1	1	1	1
FBgn0036923	1	0	0	0	1	1	1	1	1	1	1	1	1	1	1	1
FBgn0036973	1	1	0	0	1	1	0	1	1	1	1	1	1	1	1	1
FBgn0037018	0	1	1	1	1	1	0	1	0	1	1	1	1	1	1	1
FBgn0037051	0	0	1	0	1	1	1	1	1	1	1	1	1	1	1	1
FBgn0037070	0	0	1	1	1	0	1	1	1	1	1	1	1	1	1	1
FBgn0037146	1	0	0	1	1	1	0	1	1	1	1	1	1	1	1	1
FBgn0037164	1	1	1	0	1	1	1	0	1	1	1	1	1	1	1	0
FBgn0037166	1	0	0	1	1	1	1	0	1	1	1	1	1	1	1	1
FBgn0037232	0	0	1	1	1	0	1	1	1	1	1	1	1	1	1	1
FBgn0037298	0	1	1	1	0	1	1	1	1	1	0	1	1	1	1	1
FBgn0037435	0	1	1	0	1	1	1	1	1	1	0	1	1	1	1	1
FBgn0037529	0	0	0	1	1	1	1	1	1	1	1	1	1	1	1	1
FBgn0037530	0	1	1	1	1	1	0	1	1	1	1	1	1	1	1	0
FBgn0037549	0	0	0	1	1	1	1	1	1	1	1	1	1	1	1	1
FBgn0037561	0	0	0	1	1	1	1	1	1	1	1	1	1	1	1	1
FBgn0037816	0	0	1	1	1	1	1	1	1	1	1	1	1	1	1	0
FBgn0037956	1	0	0	0	1	1	1	1	1	1	1	1	1	1	1	1
FBgn0038057	0	0	0	1	1	1	1	1	1	1	1	1	1	1	1	1
FBgn0038088	0	0	0	1	1	1	1	1	1	1	1	1	1	1	1	1
FBgn0038183	0	0	0	1	1	1	1	1	1	1	1	1	1	1	1	1
FBgn0038190	1	1	1	0	0	0	1	1	1	1	1	1	1	1	1	1
FBgn0038224	0	0	1	1	1	1	0	1	1	1	1	1	1	1	1	1
FBgn0038275	0	0	1	1	0	1	1	1	1	1	1	1	1	1	1	1
FBgn0038407	0	1	1	1	1	1	1	1	1	1	1	0	1	0	1	1
FBgn0038450	1	0	1	0	1	1	1	1	1	0	1	1	1	1	1	1
FBgn0038536	0	1	1	1	0	1	1	1	1	1	1	1	1	1	1	0
FBgn0038682	1	0	1	0	1	1	1	1	0	1	1	1	1	1	1	1
FBgn0038871	1	0	0	1	0	1	1	1	1	1	1	1	1	1	1	1
FBgn0038968	1	0	1	1	1	1	1	1	1	1	1	1	1	1	0	0
FBgn0038981	1	0	0	1	0	1	1	1	1	1	1	1	1	1	1	1
FBgn0039008	1	0	1	1	0	1	1	1	1	1	1	1	1	1	1	0
FBgn0039030	1	0	0	1	1	0	1	1	1	1	1	1	1	1	1	1
FBgn0039068	1	1	1	1	0	1	1	1	1	0	0	1	1	1	1	1
FBgn0039109	1	0	0	0	1	1	1	1	1	1	1	1	1	1	1	1
FBgn0039140	0	0	0	1	1	1	1	1	1	1	1	1	1	1	1	1
FBgn0039182	0	0	1	0	1	1	1	1	1	1	1	1	1	1	1	1
FBgn0039207	1	0	0	1	1	1	1	1	1	1	1	1	1	1	0	1
FBgn0039252	0	1	0	1	1	1	1	1	1	0	1	1	1	1	1	1
FBgn0039335	0	0	0	1	1	1	1	1	1	1	1	1	1	1	1	1
FBgn0039554	0	1	1	1	1	1	0	1	0	1	1	1	1	1	1	1
FBgn0039580	0	0	1	1	1	1	1	1	1	1	1	1	1	1	1	0
FBgn0039600	1	0	0	0	1	1	1	1	1	1	1	1	1	1	1	1
FBgn0039664	0	0	0	1	1	1	1	1	1	1	1	1	1	1	1	1
FBgn0039678	1	0	0	1	1	1	1	1	1	1	1	1	1	1	1	0
FBgn0039735	0	0	1	1	1	1	1	1	1	1	0	1	1	1	1	1
FBgn0040102	1	1	1	0	1	1	1	1	0	1	1	1	1	1	1	0
FBgn0040337	0	0	0	1	1	1	1	1	1	1	1	1	1	1	1	1
FBgn0040364	1	0	1	1	1	1	0	1	1	1	1	1	1	1	1	0
FBgn0040650	0	1	1	1	1	1	1	0	1	1	1	1	1	1	1	0
FBgn0040732	1	0	0	1	0	1	1	1	1	1	1	1	1	1	1	1
FBgn0040813	1	0	1	1	0	1	0	1	1	1	1	1	1	1	1	1
FBgn0040964	1	1	1	1	1	1	1	0	1	0	1	1	1	1	1	0
FBgn0041182	1	0	1	1	1	0	1	0	1	1	1	1	1	1	1	1
FBgn0041194	1	0	1	1	0	1	1	1	1	1	1	1	1	1	1	0
FBgn0041627	1	1	1	1	1	1	0	1	1	0	1	1	1	0	1	1
FBgn0042205	0	0	1	1	1	0	1	1	1	1	1	1	1	1	1	1
FBgn0042213	1	0	1	1	1	1	1	0	1	1	0	1	1	1	1	1
FBgn0044047	1	0	0	1	1	1	0	1	1	1	1	1	1	1	1	1
FBgn0050021	1	0	0	0	1	1	1	1	1	1	1	1	1	1	1	1
FBgn0050295	1	1	1	0	1	0	1	0	1	1	1	1	1	1	1	1
FBgn0050339	1	0	1	1	1	1	1	1	1	1	1	1	1	0	1	0
FBgn0050357	1	0	0	1	1	1	1	1	1	1	1	1	1	1	1	0
FBgn0051102	1	0	0	0	1	1	1	1	1	1	1	1	1	1	1	1
FBgn0051278	0	1	1	1	1	0	1	1	1	1	1	1	1	1	1	0
FBgn0051373	1	0	1	1	1	1	1	1	0	1	1	1	1	1	0	1
FBgn0051460	0	1	1	0	1	1	1	1	1	1	1	1	1	0	1	1
FBgn0052099	1	0	0	1	1	1	1	0	1	1	1	1	1	1	1	1
FBgn0052199	1	1	1	1	1	1	1	1	0	1	0	0	1	1	1	1
FBgn0052554	1	0	0	0	1	1	1	1	1	1	1	1	1	1	1	1
FBgn0052668	1	0	0	1	1	1	1	1	0	1	1	1	1	1	1	1
FBgn0053348	1	0	1	1	1	1	0	1	1	1	1	1	1	0	1	1
FBgn0053505	0	0	1	0	1	1	1	1	1	1	1	1	1	1	1	1
FBgn0053834	1	0	1	1	1	0	1	1	1	1	0	1	1	1	1	1
FBgn0053926	1	1	1	1	1	1	0	0	1	1	1	1	1	1	1	0
FBgn0053977	1	1	1	1	1	1	1	0	1	1	0	1	1	1	1	0
FBgn0069242	0	1	1	1	1	1	1	1	1	1	1	0	1	1	1	0
FBgn0085195	0	1	1	1	1	1	0	1	1	1	1	1	1	0	1	1
FBgn0085459	1	1	0	1	1	1	0	0	1	1	1	1	1	1	1	1
FBgn0085468	1	0	0	0	1	1	1	1	1	1	1	1	1	1	1	1
FBgn0086253	0	1	1	0	1	1	0	1	1	1	1	1	1	1	1	1
FBgn0086365	1	0	1	1	1	1	1	0	1	1	1	0	1	1	1	1
FBgn0086447	0	0	1	1	1	0	1	1	1	1	1	1	1	1	1	1
FBgn0086691	1	1	1	1	1	1	1	1	0	1	0	1	1	0	1	1
FBgn0086708	1	0	0	1	0	1	1	1	1	1	1	1	1	1	1	1
FBgn0087013	0	0	1	1	1	1	1	1	1	1	1	1	1	1	1	0
FBgn0250871	1	0	0	1	1	1	1	1	0	1	1	1	1	1	1	1
FBgn0259678	1	0	0	0	1	1	1	1	1	1	1	1	1	1	1	1
FBgn0259994	1	0	0	0	1	1	1	1	1	1	1	1	1	1	1	1
FBgn0260444	0	0	0	1	1	1	1	1	1	1	1	1	1	1	1	1
FBgn0260660	1	0	0	1	1	1	0	1	1	1	1	1	1	1	1	1
FBgn0261068	0	1	1	1	1	1	0	1	0	1	1	1	1	1	1	1
FBgn0261439	0	0	1	0	1	1	1	1	1	1	1	1	1	1	1	1
FBgn0261555	1	0	0	1	1	1	1	1	0	1	1	1	1	1	1	1
FBgn0261596	0	0	1	1	1	1	1	1	1	1	1	1	1	1	1	0
FBgn0261625	1	1	1	0	0	0	1	1	1	1	1	1	1	1	1	1
FBgn0262508	1	0	0	1	1	1	1	1	1	1	1	1	1	1	0	1
FBgn0262679	1	1	1	0	1	1	1	1	1	1	1	0	1	0	1	1
FBgn0263603	1	0	0	0	1	1	1	1	1	1	1	1	1	1	1	1
FBgn0263747	1	0	0	1	1	1	1	1	1	1	1	1	1	1	0	1
FBgn0264695	1	0	0	1	1	1	1	1	1	1	1	1	1	1	0	1
FBgn0264750	1	0	1	1	1	1	0	1	1	1	1	1	1	0	1	1
FBgn0265185	1	0	0	1	1	1	1	1	1	1	1	1	1	1	1	0
FBgn0266745	1	0	1	0	1	1	1	1	0	1	1	1	1	1	1	1
FBgn0266758	1	0	0	1	0	1	1	1	1	1	1	1	1	1	1	1
FBgn0283439	0	1	0	1	1	1	1	1	0	1	1	1	1	1	1	1
FBgn0283503	1	0	1	1	1	1	0	1	1	1	1	1	1	1	0	1
FBgn0000326	1	0	1	1	1	1	1	1	0	1	0	1	1	1	0	1
FBgn0000447	0	0	1	0	1	1	1	1	0	1	1	1	1	1	1	1
FBgn0001247	0	0	0	0	1	1	1	1	1	1	1	1	1	1	1	1
FBgn0002526	1	0	0	1	1	1	1	1	1	1	1	1	1	1	0	0
FBgn0002842	1	1	1	1	1	0	0	1	1	1	1	1	1	0	1	0
FBgn0002989	0	0	0	0	1	1	1	1	1	1	1	1	1	1	1	1
FBgn0003714	0	1	1	0	1	1	0	1	0	1	1	1	1	1	1	1
FBgn0004053	1	0	1	1	1	1	1	0	0	1	1	1	1	1	1	0
FBgn0004132	0	0	1	0	1	1	1	1	0	1	1	1	1	1	1	1
FBgn0004855	0	0	0	1	1	1	1	0	1	1	1	1	1	1	1	1
FBgn0010385	1	0	1	1	0	1	1	0	1	1	1	1	1	0	1	1
FBgn0011573	0	0	0	1	0	1	1	1	1	1	1	1	1	1	1	1
FBgn0011670	1	0	0	1	1	0	1	1	1	1	0	1	1	1	1	1
FBgn0011695	1	1	1	0	0	1	1	0	1	1	1	1	1	1	1	0
FBgn0011746	1	0	1	0	1	1	1	1	0	1	1	1	1	1	1	0
FBgn0011768	0	1	0	1	0	1	1	1	0	1	1	1	1	1	1	1
FBgn0011769	0	0	1	0	1	0	1	1	1	1	1	1	1	1	1	1
FBgn0011822	1	1	1	0	1	1	1	1	1	1	0	1	0	1	1	0
FBgn0012042	1	1	1	1	0	0	1	0	1	1	1	1	1	1	1	0
FBgn0013277	1	1	0	1	0	1	1	1	1	1	1	1	1	1	0	0
FBgn0013307	1	0	1	0	0	1	0	1	1	1	1	1	1	1	1	1
FBgn0013675	0	1	1	1	1	1	0	1	0	1	1	1	1	1	0	1
FBgn0013678	1	1	1	1	0	1	0	1	0	1	1	1	1	1	0	1
FBgn0014024	0	1	1	1	1	1	0	1	0	1	0	1	1	1	1	1
FBgn0015336	1	0	1	0	1	1	1	1	0	1	1	1	1	0	1	1
FBgn0015789	0	0	0	1	0	1	1	1	1	1	1	1	1	1	1	1
FBgn0019957	0	0	0	1	1	1	1	1	1	1	1	1	1	1	1	0
FBgn0020235	0	0	0	0	1	1	1	1	1	1	1	1	1	1	1	1
FBgn0020521	1	0	0	1	0	1	1	1	1	1	1	1	1	1	1	0
FBgn0020618	0	0	0	0	1	1	1	1	1	1	1	1	1	1	1	1
FBgn0021814	1	0	1	0	1	0	0	1	1	1	1	1	1	1	1	1
FBgn0021875	0	0	1	0	1	1	1	1	1	1	1	1	1	1	1	0
FBgn0023537	0	0	0	0	1	1	1	1	1	1	1	1	1	1	1	1
FBgn0024179	0	1	0	1	1	1	0	1	1	1	0	1	1	1	1	1
FBgn0024556	0	0	0	0	1	1	1	1	1	1	1	1	1	1	1	1
FBgn0025683	1	0	1	1	1	1	0	1	1	1	1	1	1	0	0	1
FBgn0025879	0	0	0	1	1	1	1	0	1	1	1	1	1	1	1	1
FBgn0026176	1	0	0	0	1	1	1	0	1	1	1	1	1	1	1	1
FBgn0026259	0	0	0	0	1	1	1	1	1	1	1	1	1	1	1	1
FBgn0026315	0	1	1	0	1	1	1	1	1	1	0	1	1	0	1	1
FBgn0027080	0	0	0	1	1	1	1	0	1	1	1	1	1	1	1	1
FBgn0027093	0	0	1	1	0	0	1	1	1	1	1	1	1	1	1	1
FBgn0027106	1	0	0	1	1	1	0	0	1	1	1	1	1	1	1	1
FBgn0027493	0	0	1	0	0	1	1	1	1	1	1	1	1	1	1	1
FBgn0027560	1	0	0	1	0	1	0	1	1	1	1	1	1	1	1	1
FBgn0027583	0	0	1	0	1	1	1	0	1	1	1	1	1	1	1	1
FBgn0027594	0	0	0	1	1	1	0	1	1	1	1	1	1	1	1	1
FBgn0027609	0	0	1	0	1	1	0	1	1	1	1	1	1	1	1	1
FBgn0027780	0	1	0	0	1	1	1	1	0	1	1	1	1	1	1	1
FBgn0027841	0	1	1	1	1	1	0	1	1	0	0	1	1	1	1	1
FBgn0028336	0	0	0	0	1	1	1	1	1	1	1	1	1	1	1	1
FBgn0028487	0	1	0	1	1	1	1	1	0	0	1	1	1	1	1	1
FBgn0028490	1	0	0	1	1	1	0	1	0	1	1	1	1	1	1	1
FBgn0028530	0	1	0	1	1	1	1	1	0	1	1	1	1	1	1	0
FBgn0028697	0	0	0	1	1	1	1	0	1	1	1	1	1	1	1	1
FBgn0028962	0	0	0	0	1	1	1	1	1	1	1	1	1	1	1	1
FBgn0029002	0	0	0	0	1	1	1	1	1	1	1	1	1	1	1	1
FBgn0029507	1	0	1	1	0	1	1	1	1	1	1	1	1	0	1	0
FBgn0029608	1	0	1	0	1	1	0	1	1	1	1	1	1	1	1	0
FBgn0029672	0	0	0	1	1	1	1	1	1	1	1	1	1	1	1	0
FBgn0029709	0	0	0	0	1	1	1	1	1	1	1	1	1	1	1	1
FBgn0029755	0	0	0	0	1	1	1	1	1	1	1	1	1	1	1	1
FBgn0029828	1	0	0	1	1	0	0	1	1	1	1	1	1	1	1	1
FBgn0029838	0	0	1	1	1	1	0	0	1	1	1	1	1	1	1	1
FBgn0029874	0	1	1	0	1	1	0	1	1	1	1	1	1	0	1	1
FBgn0029892	0	0	1	0	1	1	1	1	1	1	0	1	1	1	1	1
FBgn0029925	1	1	1	0	1	0	1	1	0	1	0	1	1	1	1	1
FBgn0030101	0	1	0	0	1	1	1	1	0	1	1	1	1	1	1	1
FBgn0030342	0	0	1	1	1	0	1	0	1	1	1	1	1	1	1	1
FBgn0030346	0	1	1	1	0	0	1	1	1	1	1	1	0	1	1	1
FBgn0030431	0	0	1	1	0	0	1	1	1	1	1	1	1	1	1	1
FBgn0030552	0	0	0	1	0	1	1	1	1	1	1	1	1	1	1	1
FBgn0030600	1	1	0	1	0	1	0	0	1	1	1	1	1	1	1	1
FBgn0030607	0	0	1	0	0	1	1	1	1	1	1	1	1	1	1	1
FBgn0030630	0	0	0	1	0	1	1	1	1	1	1	1	1	1	1	1
FBgn0030684	0	0	1	1	1	1	1	1	1	1	0	1	1	0	1	1
FBgn0030828	1	0	1	1	1	1	0	1	0	1	1	1	1	1	1	0
FBgn0030925	1	1	1	1	1	0	1	0	0	1	1	0	1	1	1	1
FBgn0030955	0	0	0	1	1	1	1	1	1	1	1	1	1	1	1	0
FBgn0030985	1	0	1	1	0	1	1	0	1	1	1	1	1	1	0	1
FBgn0031061	0	1	1	1	1	1	0	1	0	1	0	1	1	1	1	1
FBgn0031093	0	0	0	0	1	1	1	1	1	1	1	1	1	1	1	1
FBgn0031184	0	1	1	0	1	0	1	1	1	1	0	1	1	1	1	1
FBgn0031235	1	0	1	1	1	1	1	1	1	1	0	0	1	1	1	0
FBgn0031286	0	1	0	0	1	1	0	1	1	1	1	1	1	1	1	1
FBgn0031360	0	0	1	0	0	1	1	1	1	1	1	1	1	1	1	1
FBgn0031397	1	0	1	1	1	1	1	0	1	1	0	1	1	0	1	1
FBgn0031437	0	0	0	0	1	1	1	1	1	1	1	1	1	1	1	1
FBgn0031465	1	1	0	1	1	0	0	1	1	1	1	1	0	1	1	1
FBgn0031498	0	1	1	0	1	1	1	1	1	1	1	0	0	1	1	1
FBgn0031523	1	0	1	1	1	1	1	1	1	1	1	1	1	0	0	0
FBgn0031628	0	0	1	0	1	1	1	0	1	1	1	1	1	1	1	1
FBgn0031726	1	0	1	1	1	0	1	1	1	1	0	0	1	1	1	1
FBgn0031757	1	1	1	1	0	0	1	1	1	1	1	1	0	0	1	1
FBgn0031860	1	1	1	1	1	1	0	0	1	1	0	1	1	0	1	1
FBgn0031869	1	0	1	0	1	1	0	1	1	1	1	1	1	1	1	0
FBgn0032015	1	0	1	0	1	1	0	1	0	1	1	1	1	1	1	1
FBgn0032059	0	1	1	1	0	1	1	1	0	0	1	1	1	1	1	1
FBgn0032119	0	0	1	0	1	1	1	1	1	1	1	0	1	1	1	1
FBgn0032198	0	0	0	0	1	1	1	1	1	1	1	1	1	1	1	1
FBgn0032296	0	0	0	1	1	1	0	1	1	1	1	1	1	1	1	1
FBgn0032419	0	1	1	1	1	1	1	1	1	0	0	1	1	1	0	1
FBgn0032422	0	1	1	0	0	1	1	0	1	1	1	1	1	1	1	1
FBgn0032483	1	0	1	1	1	1	1	0	1	1	0	1	1	0	1	1
FBgn0032487	0	0	1	1	1	0	1	1	1	1	1	1	1	1	1	0
FBgn0032518	0	0	0	1	1	1	1	1	1	1	1	1	1	1	1	0
FBgn0032524	1	0	1	1	1	1	0	1	1	1	0	1	1	1	1	0
FBgn0032598	0	1	1	1	1	1	1	0	1	1	1	0	1	0	1	1
FBgn0032670	0	0	1	1	1	1	1	1	1	1	0	1	1	1	1	0
FBgn0032684	1	1	0	1	0	1	1	0	1	1	1	1	1	0	1	1
FBgn0032706	1	0	0	1	1	1	0	1	1	1	0	1	1	1	1	1
FBgn0032727	0	0	0	1	1	1	1	1	1	1	1	1	1	1	0	1
FBgn0032848	0	0	1	0	1	0	1	1	1	1	1	1	1	1	1	1
FBgn0033134	1	0	0	1	0	1	1	1	1	1	1	1	1	1	1	0
FBgn0033221	1	0	0	1	1	1	0	1	1	1	1	1	1	0	1	1
FBgn0033353	0	1	1	1	1	1	1	1	1	1	0	1	1	0	1	0
FBgn0033471	0	0	1	0	0	1	1	1	1	1	1	1	1	1	1	1
FBgn0033473	0	0	0	1	0	1	1	1	1	1	1	1	1	1	1	1
FBgn0033485	0	0	0	0	1	1	1	1	1	1	1	1	1	1	1	1
FBgn0033571	0	0	1	1	1	1	1	1	1	1	1	1	1	1	0	0
FBgn0033742	1	1	1	0	1	1	1	1	0	1	1	0	0	1	1	1
FBgn0033744	1	1	1	1	0	0	1	1	1	1	0	1	1	1	0	1
FBgn0033761	0	1	1	1	1	1	1	1	0	1	1	1	1	0	1	0
FBgn0033913	1	0	0	1	1	1	0	1	1	1	1	1	1	0	1	1
FBgn0033917	0	0	1	0	1	1	1	1	0	1	1	1	1	1	1	1
FBgn0033918	0	0	0	0	1	1	1	1	1	1	1	1	1	1	1	1
FBgn0033989	0	0	0	1	1	1	0	1	1	1	1	1	1	1	1	1
FBgn0034081	0	1	1	1	1	1	0	1	0	1	0	1	1	1	1	1
FBgn0034126	1	1	1	0	0	1	1	1	1	0	1	1	0	1	1	1
FBgn0034138	0	0	0	0	1	1	1	1	1	1	1	1	1	1	1	1
FBgn0034210	0	1	1	1	1	0	0	1	1	1	0	1	1	1	1	1
FBgn0034255	0	0	1	0	1	1	1	0	1	1	1	1	1	1	1	1
FBgn0034331	0	0	1	1	0	1	0	1	1	1	1	1	1	1	1	1
FBgn0034335	0	0	1	0	0	1	1	1	1	1	1	1	1	1	1	1
FBgn0034390	1	1	1	1	1	1	1	1	0	0	0	1	1	1	1	0
FBgn0034438	1	0	0	1	1	1	1	1	1	1	0	1	1	1	1	0
FBgn0034443	1	1	0	1	1	1	0	1	0	1	1	1	1	0	1	1
FBgn0034501	0	0	0	1	1	1	1	0	1	1	1	1	1	1	1	1
FBgn0034573	0	1	0	1	1	1	0	1	1	1	1	1	1	1	1	0
FBgn0034602	1	0	1	0	1	0	1	0	1	1	1	1	1	1	1	1
FBgn0034705	0	1	1	1	1	0	1	1	0	1	1	1	1	1	0	1
FBgn0034743	0	0	0	1	1	1	1	1	1	1	1	1	1	1	1	0
FBgn0034750	0	1	1	0	0	1	1	1	1	1	0	1	1	1	1	1
FBgn0034856	1	0	0	0	1	1	1	1	1	1	0	1	1	1	1	1
FBgn0034968	0	0	0	0	1	1	1	1	1	1	1	1	1	1	1	1
FBgn0035020	0	0	0	1	0	1	1	1	1	1	1	1	1	1	1	1
FBgn0035078	1	0	1	1	1	1	1	1	0	1	1	0	1	1	0	1
FBgn0035141	0	0	0	1	1	1	1	0	1	1	1	1	1	1	1	1
FBgn0035164	0	0	0	1	0	1	1	1	1	1	1	1	1	1	1	1
FBgn0035216	1	1	1	1	1	1	0	1	0	1	1	1	0	1	1	0
FBgn0035263	0	0	0	1	1	1	1	1	1	1	1	1	1	0	1	1
FBgn0035630	0	0	0	0	1	1	1	1	1	1	1	1	1	1	1	1
FBgn0035715	0	1	0	1	0	1	1	1	0	1	1	1	1	1	1	1
FBgn0035721	0	1	1	1	0	1	1	1	0	1	1	1	1	0	1	1
FBgn0035754	1	1	1	0	0	1	1	1	0	1	0	1	1	1	1	1
FBgn0035791	1	1	1	0	1	1	1	1	1	0	0	1	1	1	0	1
FBgn0035805	0	0	1	1	1	1	1	0	0	1	1	1	1	1	1	1
FBgn0035807	0	1	1	1	1	1	0	1	0	1	0	1	1	1	1	1
FBgn0035878	0	0	0	0	1	1	1	1	1	1	1	1	1	1	1	1
FBgn0035904	1	0	1	1	1	1	0	1	1	0	1	0	1	1	1	1
FBgn0035916	0	1	1	0	1	1	0	1	0	1	1	1	1	1	1	1
FBgn0035993	0	0	0	1	0	1	1	1	1	1	1	1	1	1	1	1
FBgn0036018	0	0	0	1	0	1	1	1	1	1	1	1	1	1	1	1
FBgn0036094	1	1	0	1	1	1	1	1	1	1	1	1	1	0	0	0
FBgn0036188	0	0	0	0	1	1	1	1	1	1	1	1	1	1	1	1
FBgn0036262	1	0	1	0	1	1	1	1	1	1	1	1	1	1	0	0
FBgn0036302	0	0	0	1	1	1	1	1	1	1	0	1	1	1	1	1
FBgn0036342	1	0	1	0	1	1	1	1	1	1	1	0	1	1	0	1
FBgn0036381	1	0	1	1	1	1	0	1	1	1	1	1	1	1	0	0
FBgn0036460	0	0	0	0	1	1	1	1	1	1	1	1	1	1	1	1
FBgn0036838	0	1	0	1	0	0	1	1	1	1	1	1	1	1	1	1
FBgn0036886	0	0	0	1	1	1	1	1	1	1	1	1	1	1	1	0
FBgn0036916	0	0	1	0	1	1	1	0	1	1	1	1	1	1	1	1
FBgn0036922	0	1	1	1	1	1	0	1	0	1	0	1	1	1	1	1
FBgn0037011	0	0	0	0	1	1	1	1	1	1	1	1	1	1	1	1
FBgn0037073	0	0	0	1	0	1	1	1	1	1	1	1	1	1	1	1
FBgn0037122	0	0	1	1	1	1	1	1	1	1	0	1	1	1	0	1
FBgn0037305	0	0	1	1	1	1	1	0	1	1	0	1	1	1	1	1
FBgn0037328	0	0	0	1	1	1	1	1	1	1	1	1	1	1	1	0
FBgn0037377	0	1	0	0	1	1	1	1	1	0	1	1	1	1	1	1
FBgn0037601	1	0	0	1	1	1	1	1	0	1	1	1	1	0	1	1
FBgn0037611	0	0	1	0	1	1	1	1	1	1	0	1	1	1	1	1
FBgn0037613	0	0	0	1	1	1	0	1	1	1	1	1	1	1	1	1
FBgn0037616	1	0	0	1	0	1	1	1	1	1	1	0	1	1	1	1
FBgn0037637	0	1	0	1	1	1	0	1	0	1	1	1	1	1	1	1
FBgn0037679	1	1	1	1	0	1	0	1	0	1	0	1	1	1	1	1
FBgn0037739	0	1	1	1	1	1	0	1	0	0	1	1	1	1	1	1
FBgn0037792	0	0	1	0	0	1	1	1	1	1	1	1	1	1	1	1
FBgn0037815	0	0	0	1	1	1	1	1	1	1	1	1	1	1	1	0
FBgn0037845	0	1	1	1	1	1	0	1	1	1	0	1	1	0	1	1
FBgn0037846	1	0	1	0	0	1	1	1	0	1	1	1	1	1	1	1
FBgn0037942	0	0	0	0	1	1	1	1	1	1	1	1	1	1	1	1
FBgn0038013	0	1	0	1	1	1	0	1	0	1	1	1	1	1	1	1
FBgn0038049	0	0	1	1	0	1	1	0	1	1	1	1	1	1	1	1
FBgn0038056	0	1	0	0	1	1	1	1	0	1	1	1	1	1	1	1
FBgn0038115	1	1	1	0	1	1	1	1	1	0	0	1	1	0	1	1
FBgn0038173	1	1	1	1	1	1	0	1	1	1	0	0	1	0	1	1
FBgn0038318	0	1	1	1	1	1	0	1	1	0	1	1	1	1	1	0
FBgn0038363	0	0	1	1	1	0	0	1	1	1	1	1	1	1	1	1
FBgn0038419	1	0	1	1	1	1	1	1	0	1	0	0	1	1	1	1
FBgn0038428	1	0	1	1	0	1	1	1	0	1	0	1	1	1	1	1
FBgn0038519	0	0	0	0	1	1	1	1	1	1	1	1	1	1	1	1
FBgn0038550	1	0	0	0	1	1	1	1	0	1	1	1	1	1	1	1
FBgn0038582	1	0	0	1	1	1	1	0	1	1	1	0	1	1	1	1
FBgn0038593	0	1	1	0	1	1	0	1	0	1	1	1	1	1	1	1
FBgn0038612	0	0	0	0	1	1	1	1	1	1	1	1	1	1	1	1
FBgn0038752	1	0	1	0	0	1	1	0	1	1	1	1	1	1	1	1
FBgn0038788	0	0	1	1	0	1	1	1	1	1	1	1	1	1	1	0
FBgn0038842	1	0	0	1	0	1	1	0	1	1	1	1	1	1	1	1
FBgn0038877	0	1	1	1	1	1	1	1	0	0	0	1	1	1	1	1
FBgn0038881	1	0	0	1	1	1	0	1	0	1	1	1	1	1	1	1
FBgn0038893	0	1	1	1	1	1	0	1	1	1	0	1	1	1	0	1
FBgn0038948	0	0	1	0	1	1	1	1	1	1	1	1	1	1	1	0
FBgn0038950	0	0	0	1	1	1	1	0	1	1	1	1	1	1	1	1
FBgn0038984	0	0	0	1	1	1	0	1	1	1	1	1	1	1	1	1
FBgn0039102	0	1	0	1	1	0	0	1	1	1	1	1	1	1	1	1
FBgn0039163	0	0	1	0	1	1	0	1	1	1	1	1	1	1	1	1
FBgn0039167	1	0	0	1	1	1	1	0	1	1	1	0	1	1	1	1
FBgn0039223	1	1	1	0	1	1	0	1	0	1	0	1	1	1	1	1
FBgn0039304	0	1	1	1	1	1	0	1	0	1	1	1	1	0	1	1
FBgn0039312	1	0	0	1	1	1	1	1	1	1	1	1	1	0	0	1
FBgn0039357	0	1	1	0	0	1	1	1	1	1	1	1	1	1	1	0
FBgn0039359	1	0	1	1	1	1	1	1	1	1	1	0	1	1	0	0
FBgn0039430	0	0	0	0	1	1	1	1	1	1	1	1	1	1	1	1
FBgn0039507	0	0	0	1	0	1	1	1	1	1	1	1	1	1	1	1
FBgn0039709	1	0	1	0	1	1	1	0	1	0	1	1	1	1	1	1
FBgn0039738	1	0	0	0	0	1	1	1	1	1	1	1	1	1	1	1
FBgn0039751	0	0	0	0	1	1	1	1	1	1	1	1	1	1	1	1
FBgn0039756	1	0	0	0	0	1	1	1	1	1	1	1	1	1	1	1
FBgn0039790	0	1	0	0	1	1	1	1	0	1	1	1	1	1	1	1
FBgn0039828	0	0	0	1	0	1	1	1	1	1	1	1	1	1	1	1
FBgn0039857	1	0	0	0	1	1	1	1	1	1	1	1	1	1	1	0
FBgn0039868	0	0	0	1	1	1	1	0	1	1	1	1	1	1	1	1
FBgn0039873	1	1	0	1	1	1	0	1	0	1	1	1	1	0	1	1
FBgn0040091	0	0	0	0	1	1	1	1	1	1	1	1	1	1	1	1
FBgn0040323	0	0	1	0	1	1	1	1	1	0	1	1	1	1	1	1
FBgn0040377	1	1	0	1	1	1	1	1	1	1	0	0	1	1	1	0
FBgn0040575	1	1	1	1	1	1	0	1	0	1	0	1	1	1	1	0
FBgn0040942	1	1	0	1	1	1	0	1	1	1	1	1	0	0	1	1
FBgn0042126	1	1	1	1	1	0	1	0	0	1	0	1	1	1	1	1
FBgn0043806	1	0	0	1	1	1	1	0	1	1	1	1	1	1	1	0
FBgn0046302	1	0	0	1	1	1	1	1	1	1	1	0	1	1	0	1
FBgn0050000	0	0	0	1	1	1	1	1	0	1	1	1	1	1	1	1
FBgn0050081	1	0	0	1	1	1	1	1	1	1	0	1	1	1	0	1
FBgn0050383	0	1	1	0	0	0	1	1	1	1	1	1	1	1	1	1
FBgn0050456	0	0	0	1	1	1	0	1	1	1	1	1	1	1	1	1
FBgn0050476	0	1	1	1	1	0	0	1	1	1	0	1	1	1	1	1
FBgn0051038	0	1	1	0	1	1	1	1	1	0	1	1	1	1	0	1
FBgn0051072	0	0	0	1	0	1	1	1	1	1	1	1	1	1	1	1
FBgn0051157	1	1	1	0	1	1	1	1	1	0	0	1	1	1	0	1
FBgn0051198	1	0	1	1	1	1	0	1	1	1	1	1	1	0	0	1
FBgn0051201	1	1	0	1	0	1	0	1	0	1	1	1	1	1	1	1
FBgn0051301	0	0	0	0	1	1	1	1	1	1	1	1	1	1	1	1
FBgn0051352	0	0	1	0	1	1	0	1	1	1	1	1	1	1	1	1
FBgn0051360	0	1	1	1	1	1	1	1	1	1	0	0	0	1	1	1
FBgn0051445	1	1	1	1	0	1	1	0	1	1	0	1	1	1	1	0
FBgn0051525	1	0	1	0	1	1	1	1	0	1	0	1	1	1	1	1
FBgn0051710	0	0	0	1	1	1	1	1	0	1	1	1	1	1	1	1
FBgn0052196	1	0	1	1	1	1	1	1	0	1	1	1	1	0	1	0
FBgn0052576	1	1	1	1	1	1	1	1	0	0	1	0	1	1	1	0
FBgn0052702	1	0	0	0	1	1	1	1	1	1	1	1	1	1	0	1
FBgn0052813	1	0	0	0	1	1	0	1	1	1	1	1	1	1	1	1
FBgn0053126	0	0	1	1	1	1	1	0	0	1	1	1	1	1	1	1
FBgn0053158	0	0	0	0	1	1	1	1	1	1	1	1	1	1	1	1
FBgn0053159	1	0	1	0	0	1	1	1	1	1	1	1	1	1	1	0
FBgn0053160	1	0	1	1	1	0	1	1	1	0	1	0	1	1	1	1
FBgn0053170	0	1	1	1	1	1	1	1	0	1	1	0	1	1	1	0
FBgn0058439	1	1	1	1	1	1	0	1	0	1	1	1	1	1	0	0
FBgn0064225	0	0	0	0	1	1	1	1	1	1	1	1	1	1	1	1
FBgn0067783	0	0	1	1	0	1	0	1	1	1	1	1	1	1	1	1
FBgn0083949	1	1	0	1	0	1	0	1	1	1	1	1	1	1	1	0
FBgn0083986	0	1	1	1	1	0	1	1	0	1	0	1	1	1	1	1
FBgn0085236	1	1	1	0	1	0	0	1	1	1	1	1	0	1	1	1
FBgn0085237	1	0	0	0	1	1	1	1	1	1	0	1	1	1	1	1
FBgn0085322	1	1	0	1	1	1	1	1	0	1	1	1	1	0	1	0
FBgn0085354	1	0	0	1	0	1	1	1	1	1	1	1	1	1	1	0
FBgn0085397	1	0	0	0	1	1	1	1	1	1	0	1	1	1	1	1
FBgn0085400	1	0	0	1	1	1	1	1	0	1	0	1	1	1	1	1
FBgn0086472	0	0	0	0	1	1	1	1	1	1	1	1	1	1	1	1
FBgn0086712	0	0	0	1	1	1	1	0	1	1	1	1	1	1	1	1
FBgn0259697	1	0	1	1	1	1	1	1	1	1	1	0	1	1	0	0
FBgn0259937	0	0	0	0	1	1	1	1	1	1	1	1	1	1	1	1
FBgn0260659	0	0	0	0	1	1	1	1	1	1	1	1	1	1	1	1
FBgn0260741	0	0	0	1	0	1	1	1	1	1	1	1	1	1	1	1
FBgn0260745	1	0	1	1	1	1	1	0	1	1	1	1	0	1	0	1
FBgn0261583	1	1	0	0	1	1	1	1	1	1	1	0	0	1	1	1
FBgn0261673	1	0	0	0	1	1	1	0	1	1	1	1	1	1	1	1
FBgn0261799	1	1	1	1	1	1	0	1	0	1	0	0	1	1	1	1
FBgn0262035	1	1	1	1	0	0	1	1	1	0	0	1	1	1	1	1
FBgn0262524	1	1	0	1	1	1	1	1	1	1	0	0	1	1	1	0
FBgn0262782	0	0	1	0	1	1	1	1	1	1	0	1	1	1	1	1
FBgn0263738	0	0	0	1	1	1	1	1	1	1	1	1	1	0	1	1
FBgn0263830	1	0	1	1	1	1	1	1	1	1	1	1	1	0	0	0
FBgn0264325	0	1	1	1	1	0	1	1	0	1	0	1	1	1	1	1
FBgn0264815	0	0	1	1	1	1	0	1	1	1	1	1	1	1	1	0
FBgn0265177	0	0	1	0	1	1	1	1	1	1	1	1	1	1	1	0
FBgn0265464	1	0	0	1	0	0	1	1	1	1	1	1	1	1	1	1
FBgn0265669	1	0	0	1	1	1	1	1	1	1	1	1	1	1	0	0
FBgn0266581	0	0	1	0	0	1	1	1	1	1	1	1	1	1	1	1
FBgn0267376	0	1	1	0	1	1	0	1	1	0	1	1	1	1	1	1
FBgn0283471	0	0	0	1	1	1	1	1	0	1	1	1	1	1	1	1
FBgn0283480	1	1	0	1	1	1	0	1	1	1	1	1	1	0	0	1
FBgn0283545	0	0	1	1	1	1	1	1	1	1	0	1	1	1	1	0
FBgn0000052	0	0	0	0	1	1	1	1	1	1	1	1	1	1	1	0
FBgn0000084	0	0	0	0	1	1	1	1	0	1	1	1	1	1	1	1
FBgn0000244	0	0	0	0	0	1	1	1	1	1	1	1	1	1	1	1
FBgn0000406	0	0	0	1	0	1	0	1	1	1	1	1	1	1	1	1
FBgn0000557	1	0	0	0	1	1	1	1	1	0	1	0	1	1	1	1
FBgn0000566	0	0	0	1	0	1	1	0	1	1	1	1	1	1	1	1
FBgn0001168	1	0	0	0	1	1	0	1	0	1	1	1	1	1	1	1
FBgn0001978	0	0	0	1	0	1	1	1	1	1	1	1	0	1	1	1
FBgn0001986	0	0	0	0	0	1	1	1	1	1	1	1	1	1	1	1
FBgn0002930	1	0	1	1	0	1	0	1	0	1	1	1	1	1	0	1
FBgn0003114	0	1	0	1	1	1	0	1	0	1	0	1	1	1	1	1
FBgn0003141	0	0	0	0	0	1	1	1	1	1	1	1	1	1	1	1
FBgn0003278	0	0	0	1	1	1	1	1	1	1	1	1	1	1	0	0
FBgn0003302	0	1	0	0	0	0	1	1	1	1	1	1	1	1	1	1
FBgn0003390	0	0	0	0	0	1	1	1	1	1	1	1	1	1	1	1
FBgn0003741	1	0	0	0	1	1	1	1	0	1	0	1	1	1	1	1
FBgn0004047	0	0	1	0	1	0	1	0	1	1	1	1	1	1	1	1
FBgn0004463	0	0	0	0	0	1	1	1	1	1	1	1	1	1	1	1
FBgn0004620	1	0	0	1	1	1	0	1	0	1	1	1	1	1	1	0
FBgn0004926	1	0	0	0	0	1	1	0	1	1	1	1	1	1	1	1
FBgn0005616	1	0	0	1	1	1	0	1	0	1	0	1	1	1	1	1
FBgn0005631	1	0	0	0	1	1	0	1	0	1	1	1	1	1	1	1
FBgn0011205	0	1	0	1	0	0	1	1	0	1	1	1	1	1	1	1
FBgn0011225	0	0	1	0	0	1	0	1	1	1	1	1	1	1	1	1
FBgn0011272	0	0	0	0	0	1	1	1	1	1	1	1	1	1	1	1
FBgn0011274	0	0	1	0	0	1	1	1	1	1	1	1	1	1	0	1
FBgn0011297	1	1	1	0	1	0	1	0	1	0	1	1	0	1	1	1
FBgn0013676	1	1	1	1	1	1	1	1	1	1	0	0	0	1	0	0
FBgn0013949	1	0	1	1	1	0	0	0	1	1	1	1	1	1	1	0
FBgn0014000	0	0	1	0	0	1	0	1	1	1	1	1	1	1	1	1
FBgn0014366	0	0	0	1	0	1	1	0	1	1	1	1	1	1	1	1
FBgn0014949	1	0	0	1	1	1	1	0	1	1	1	1	1	0	1	0
FBgn0015247	0	1	0	1	0	1	0	1	1	1	1	1	1	1	1	0
FBgn0016076	1	0	0	0	0	1	0	1	1	1	1	1	1	1	1	1
FBgn0016080	1	1	0	1	0	1	0	1	0	1	1	0	1	1	1	1
FBgn0016131	1	0	0	0	1	1	1	1	1	1	1	0	1	1	1	0
FBgn0016675	1	0	1	1	0	1	0	1	1	0	1	1	1	1	1	0
FBgn0017457	0	1	1	0	0	1	0	1	1	1	0	1	1	1	1	1
FBgn0019643	0	0	1	1	0	1	1	0	1	0	1	1	1	1	1	1
FBgn0019960	0	0	0	0	0	1	1	1	1	1	1	1	1	1	1	1
FBgn0020626	0	1	0	0	1	1	0	1	0	1	1	1	1	1	1	1
FBgn0021847	0	0	0	1	1	0	1	1	0	1	1	1	1	1	1	1
FBgn0021872	0	0	0	0	0	1	1	1	1	1	1	1	1	1	1	1
FBgn0021906	0	0	0	0	0	1	1	1	1	1	1	1	1	1	1	1
FBgn0022344	0	0	0	0	1	0	1	1	1	1	1	1	1	1	1	1
FBgn0023171	0	0	0	1	1	0	1	0	1	1	1	1	1	1	1	1
FBgn0023388	0	1	0	0	0	1	1	1	0	1	1	1	1	1	1	1
FBgn0023512	0	0	0	0	1	0	1	1	1	1	1	1	1	1	1	1
FBgn0023516	0	0	0	0	1	0	1	1	1	1	1	1	1	1	1	1
FBgn0024289	1	0	0	1	1	1	0	1	1	1	1	1	1	0	1	0
FBgn0024361	1	0	0	1	1	1	0	1	1	1	1	1	0	1	1	0
FBgn0024689	0	1	0	1	1	0	1	1	0	1	1	1	1	1	1	0
FBgn0024698	1	1	1	1	1	1	0	1	0	1	0	1	1	0	1	0
FBgn0024956	0	1	1	0	0	1	0	1	0	1	1	1	1	1	1	1
FBgn0024996	0	0	0	0	1	0	1	1	1	1	1	1	1	1	1	1
FBgn0024997	1	0	0	1	1	1	0	1	0	1	1	1	1	0	1	1
FBgn0025111	1	0	0	0	1	1	1	1	1	1	1	1	1	0	1	0
FBgn0025608	0	0	1	0	0	1	1	0	1	1	1	1	1	1	1	1
FBgn0025631	1	0	0	1	1	1	0	1	0	1	1	0	1	1	1	1
FBgn0025644	1	0	1	1	1	0	1	1	0	1	1	0	1	1	1	0
FBgn0025878	1	0	1	0	1	0	1	1	1	1	0	1	0	1	1	1
FBgn0026147	0	0	0	1	0	0	1	1	1	1	1	1	1	1	1	1
FBgn0026150	0	0	0	1	0	0	1	1	1	1	1	1	1	1	1	1
FBgn0026372	1	0	0	0	0	1	1	1	0	1	1	1	1	1	1	1
FBgn0026380	0	0	0	0	1	0	1	1	1	1	1	1	1	1	1	1
FBgn0026738	0	1	0	0	0	0	1	1	1	1	1	1	1	1	1	1
FBgn0026872	1	0	0	0	0	1	1	1	1	1	1	1	1	1	1	0
FBgn0027084	0	1	0	1	0	1	1	0	1	1	1	1	1	1	1	0
FBgn0027280	0	0	0	0	0	1	1	1	1	1	1	1	1	1	1	1
FBgn0027554	0	0	0	1	1	1	0	1	0	1	1	1	1	1	1	1
FBgn0027596	0	0	0	1	0	1	0	1	1	1	1	1	1	1	1	1
FBgn0027597	0	1	1	1	1	0	1	0	0	1	0	1	1	1	1	1
FBgn0028872	0	1	0	0	1	1	1	1	1	1	1	1	1	1	0	0
FBgn0028948	0	1	0	0	1	1	1	1	1	0	0	1	1	1	1	1
FBgn0028970	0	0	0	1	1	1	1	1	1	1	1	1	1	1	0	0
FBgn0029587	0	1	1	0	1	0	1	1	0	1	1	1	1	1	1	0
FBgn0029665	0	0	1	0	1	0	1	0	1	1	1	1	1	1	1	1
FBgn0029718	0	0	1	0	1	1	0	1	1	1	0	1	1	1	1	1
FBgn0029821	0	0	1	0	1	1	1	1	1	1	1	1	1	0	1	0
FBgn0029879	0	1	1	0	1	1	1	1	1	0	0	1	0	1	1	1
FBgn0029891	0	0	0	1	0	1	1	1	0	1	1	1	1	1	1	1
FBgn0029945	0	0	1	0	1	1	1	1	0	1	1	1	0	1	1	1
FBgn0029969	0	0	1	1	1	1	1	1	0	1	1	0	1	1	1	0
FBgn0029994	1	0	0	1	1	1	1	1	0	1	1	1	0	0	1	1
FBgn0030012	0	1	0	0	1	0	0	1	1	1	1	1	1	1	1	1
FBgn0030039	0	1	1	1	0	1	0	1	1	1	0	1	1	1	1	0
FBgn0030245	0	0	0	0	1	1	1	0	1	1	1	1	1	1	1	1
FBgn0030289	0	1	0	0	0	1	1	0	1	1	1	1	1	1	1	1
FBgn0030367	0	1	1	1	0	1	1	1	0	1	0	0	1	1	1	1
FBgn0030522	0	1	0	1	1	1	1	1	1	0	0	1	0	1	1	1
FBgn0030594	1	0	0	1	1	1	0	1	1	1	1	1	1	0	0	1
FBgn0030745	0	0	0	0	0	1	1	1	1	1	1	1	1	1	1	1
FBgn0030749	0	0	0	1	0	1	1	1	0	1	1	1	1	1	1	1
FBgn0030768	0	0	1	1	1	0	0	1	0	1	1	1	1	1	1	1
FBgn0030853	0	0	0	0	1	1	1	1	1	1	1	1	1	1	1	0
FBgn0030854	0	0	0	0	0	1	1	1	1	1	1	1	1	1	1	1
FBgn0030892	1	0	0	0	0	1	1	1	0	1	1	1	1	1	1	1
FBgn0030964	1	1	1	0	0	1	1	1	1	0	1	0	1	0	1	1
FBgn0030994	1	0	0	0	0	1	0	1	1	1	1	1	1	1	1	1
FBgn0031020	0	0	0	0	0	1	1	1	1	1	1	1	1	1	1	1
FBgn0031066	0	0	0	0	1	0	1	1	1	1	1	1	1	1	1	1
FBgn0031094	0	0	0	0	0	1	1	1	1	1	1	1	1	1	1	1
FBgn0031327	0	0	1	1	0	1	1	1	1	0	1	1	0	1	1	1
FBgn0031344	0	0	1	1	0	1	0	1	1	1	0	1	1	1	1	1
FBgn0031519	1	1	1	0	1	1	0	1	0	0	0	1	1	1	1	1
FBgn0031563	1	0	0	0	1	0	0	1	1	1	1	1	1	1	1	1
FBgn0031636	1	0	0	1	0	1	0	1	1	1	1	1	1	1	1	0
FBgn0031652	1	1	1	1	0	1	0	1	1	1	0	0	1	0	1	1
FBgn0031657	0	0	0	1	0	0	1	1	1	1	1	1	1	1	1	1
FBgn0031703	0	1	0	0	1	1	1	1	0	1	1	0	1	1	1	1
FBgn0031740	0	0	1	0	0	0	1	1	1	1	1	1	1	1	1	1
FBgn0031764	0	0	0	0	1	0	1	1	1	1	1	1	1	1	1	1
FBgn0031773	0	0	0	0	0	1	1	1	1	1	1	1	1	1	1	1
FBgn0031834	0	0	0	1	1	0	1	0	1	1	1	1	1	1	1	1
FBgn0031865	0	1	0	1	0	0	0	1	1	1	1	1	1	1	1	1
FBgn0031907	0	0	0	0	1	1	1	1	1	1	1	1	1	1	1	0
FBgn0031908	0	0	1	0	0	1	1	1	0	1	1	1	1	1	1	1
FBgn0032013	1	0	1	0	1	1	1	1	0	1	0	0	1	1	1	1
FBgn0032162	1	0	0	1	0	0	1	0	1	1	1	1	1	1	1	1
FBgn0032168	0	0	1	0	0	1	0	1	1	1	1	1	1	1	1	1
FBgn0032194	0	0	0	0	0	1	1	1	1	1	1	1	1	1	1	1
FBgn0032195	0	0	0	0	1	1	1	1	0	1	1	1	1	1	1	1
FBgn0032247	0	1	1	0	1	1	1	1	0	1	1	1	1	1	0	0
FBgn0032248	0	0	1	0	0	1	1	1	1	0	1	1	1	1	1	1
FBgn0032253	0	0	0	0	1	1	0	1	1	1	1	1	1	1	1	1
FBgn0032258	0	0	0	1	0	0	1	1	1	1	1	1	1	1	1	1
FBgn0032292	0	0	0	0	1	0	1	1	1	1	1	1	1	1	1	1
FBgn0032304	0	1	1	1	1	0	1	0	0	0	1	1	1	1	1	1
FBgn0032388	0	0	0	0	0	1	1	1	1	1	1	1	1	1	1	1
FBgn0032668	1	1	1	1	1	1	0	1	0	0	1	0	1	0	1	1
FBgn0032715	0	0	0	0	1	1	1	1	0	1	1	1	1	1	1	1
FBgn0032851	0	1	0	1	0	0	1	1	0	1	1	1	1	1	1	1
FBgn0033047	1	0	0	1	1	1	0	1	1	1	1	1	1	0	0	1
FBgn0033132	0	1	0	0	1	0	1	1	1	0	1	1	1	1	1	1
FBgn0033165	1	0	1	1	0	1	1	1	0	1	0	1	1	1	1	0
FBgn0033183	0	0	0	0	1	1	1	1	0	1	1	1	1	1	1	1
FBgn0033206	0	1	0	1	1	0	1	1	1	0	0	1	1	1	1	1
FBgn0033375	0	0	0	0	1	1	1	0	1	1	1	1	1	1	1	1
FBgn0033400	0	0	0	1	0	0	1	1	1	1	1	1	1	1	1	1
FBgn0033429	0	0	0	0	1	1	1	1	1	1	1	1	1	1	1	0
FBgn0033483	1	0	0	0	1	1	1	0	0	1	1	1	1	1	1	1
FBgn0033518	0	1	0	0	0	1	1	1	1	1	0	1	1	1	1	1
FBgn0033557	1	0	0	0	1	1	1	1	1	1	1	1	1	1	0	0
FBgn0033584	0	0	1	1	1	1	1	1	1	0	1	1	1	1	0	0
FBgn0033624	0	0	0	0	1	1	1	1	1	1	0	1	1	1	1	1
FBgn0033710	1	0	0	1	1	1	1	0	0	1	1	1	1	0	1	1
FBgn0033741	0	0	0	0	0	1	1	1	1	1	1	1	1	1	1	1
FBgn0033774	1	1	1	1	1	1	1	0	0	1	1	0	0	0	1	1
FBgn0033782	1	0	0	1	1	1	0	1	0	1	1	0	1	1	1	1
FBgn0033783	0	1	1	1	0	1	1	1	0	1	0	1	1	1	1	0
FBgn0033821	1	0	0	1	0	1	0	0	1	1	1	1	1	1	1	1
FBgn0033859	0	0	1	1	1	1	0	1	1	1	1	1	1	1	0	0
FBgn0033906	0	0	1	0	0	1	1	1	1	1	1	1	1	1	1	0
FBgn0034085	1	0	0	0	1	1	1	0	1	1	1	1	1	1	1	0
FBgn0034223	0	1	1	0	0	0	1	0	1	1	1	1	1	1	1	1
FBgn0034315	0	1	1	0	1	1	0	1	0	1	0	1	1	1	1	1
FBgn0034418	0	0	0	0	0	1	1	1	1	1	1	1	1	1	1	1
FBgn0034422	0	0	1	1	0	0	1	0	1	1	1	1	1	1	1	1
FBgn0034439	0	0	1	1	1	0	1	1	1	1	0	1	1	1	1	0
FBgn0034504	1	0	0	1	1	1	0	1	1	1	1	0	0	1	1	1
FBgn0034523	0	0	0	1	1	1	1	1	0	1	1	0	1	1	1	1
FBgn0034565	0	1	0	1	1	1	1	1	1	0	0	1	1	1	1	0
FBgn0034654	0	0	0	0	1	0	1	1	1	1	1	1	1	1	1	1
FBgn0034716	1	0	0	1	1	1	0	1	1	1	1	1	1	0	0	1
FBgn0034727	0	0	1	1	0	1	1	0	1	1	1	1	1	1	1	0
FBgn0034791	0	0	1	0	0	1	1	0	1	1	1	1	1	1	1	1
FBgn0034792	0	0	0	0	1	1	1	0	1	1	1	1	1	1	1	1
FBgn0034971	0	0	0	0	1	1	1	1	1	0	1	1	1	1	1	1
FBgn0035049	1	0	0	1	0	0	0	1	1	1	1	1	1	1	1	1
FBgn0035057	1	0	0	0	1	1	1	0	1	0	1	1	1	1	1	1
FBgn0035089	0	0	1	0	0	1	1	1	1	1	1	0	1	1	1	1
FBgn0035101	1	0	0	1	1	1	0	1	0	1	1	0	1	1	1	1
FBgn0035251	1	0	1	1	1	1	0	1	1	1	0	0	1	0	1	1
FBgn0035272	0	0	0	1	0	1	1	1	1	1	1	1	1	1	1	0
FBgn0035409	1	0	1	1	1	1	0	1	1	0	1	1	1	0	0	1
FBgn0035422	0	0	0	1	1	1	0	0	1	1	1	1	1	1	1	1
FBgn0035431	1	0	0	1	1	1	1	0	0	1	1	0	1	1	1	1
FBgn0035470	0	0	1	0	1	1	1	1	1	1	1	1	1	1	0	0
FBgn0035541	0	0	0	0	1	1	1	0	1	1	1	1	1	1	1	1
FBgn0035572	1	0	1	0	1	1	1	1	0	0	1	1	1	1	0	1
FBgn0035673	1	0	0	1	1	1	0	1	1	1	1	1	1	0	0	1
FBgn0035709	1	1	0	0	1	1	1	1	1	0	0	1	1	1	1	0
FBgn0035762	0	0	0	0	1	0	1	1	1	1	1	1	1	1	1	1
FBgn0035917	0	0	0	0	0	1	1	1	1	1	1	1	1	1	1	1
FBgn0036136	0	1	0	0	0	1	1	1	1	0	1	1	1	1	1	1
FBgn0036211	0	0	1	1	1	1	0	1	1	1	1	0	1	1	1	0
FBgn0036212	1	0	1	1	1	1	0	1	0	1	0	1	1	1	1	0
FBgn0036318	0	0	0	1	0	1	1	0	1	1	1	1	1	1	1	1
FBgn0036353	0	1	1	1	0	1	1	1	0	1	0	1	1	1	1	0
FBgn0036500	0	0	1	0	0	1	1	0	1	1	1	1	1	1	1	1
FBgn0036665	1	0	0	1	1	1	0	1	0	1	1	1	1	0	1	1
FBgn0036762	0	0	0	0	0	1	1	1	1	1	1	1	1	1	1	1
FBgn0036772	0	0	0	1	0	1	1	0	1	1	1	1	1	1	1	1
FBgn0036774	0	0	0	1	1	0	1	0	1	1	1	1	1	1	1	1
FBgn0036889	0	0	0	0	0	1	1	1	1	1	1	1	1	1	1	1
FBgn0036945	1	0	0	1	1	1	0	1	1	1	1	1	1	0	0	1
FBgn0036979	0	0	1	1	1	1	0	1	1	1	0	1	1	1	1	0
FBgn0036988	0	1	0	1	1	0	1	1	0	0	1	1	1	1	1	1
FBgn0037042	1	0	1	1	1	0	1	0	1	1	0	0	1	1	1	1
FBgn0037044	0	1	0	0	1	0	0	1	1	1	1	1	1	1	1	1
FBgn0037046	1	0	0	0	1	1	1	1	1	1	1	1	1	1	0	0
FBgn0037061	0	0	1	1	1	0	0	0	1	1	1	1	1	1	1	1
FBgn0037183	1	0	1	0	1	1	1	0	1	1	0	1	1	1	1	0
FBgn0037231	1	1	1	1	1	1	1	1	1	0	0	0	0	1	0	1
FBgn0037330	0	0	1	1	0	0	1	0	1	1	1	1	1	1	1	1
FBgn0037345	0	0	1	1	0	1	0	0	1	1	1	1	1	1	1	1
FBgn0037351	0	0	0	0	1	1	1	0	1	1	1	1	1	1	1	1
FBgn0037410	1	1	1	1	1	0	1	1	0	0	0	1	1	0	1	1
FBgn0037467	0	0	0	1	1	1	1	0	1	1	1	1	1	1	0	1
FBgn0037478	0	0	0	1	0	1	1	1	1	1	0	1	1	1	1	1
FBgn0037491	0	1	1	0	0	1	1	1	1	0	0	1	1	1	1	1
FBgn0037518	0	0	1	0	1	1	1	1	1	0	1	0	1	1	1	1
FBgn0037633	0	0	0	0	1	1	1	1	1	1	1	1	1	1	1	0
FBgn0037723	0	0	0	1	1	1	1	0	1	1	1	1	1	1	1	0
FBgn0037877	0	0	1	0	1	1	0	1	0	1	1	1	1	1	1	1
FBgn0037878	0	1	0	0	0	0	1	1	1	1	1	1	1	1	1	1
FBgn0037955	0	0	1	1	1	1	0	0	1	1	0	1	1	1	1	1
FBgn0038147	1	0	1	0	0	0	1	0	1	1	1	1	1	1	1	1
FBgn0038172	1	0	0	1	1	1	0	1	1	1	1	1	1	0	1	0
FBgn0038321	0	0	1	1	1	0	1	0	0	1	1	1	1	1	1	1
FBgn0038360	0	0	0	0	1	1	1	0	1	1	1	1	1	1	1	1
FBgn0038388	0	0	0	1	1	0	1	1	0	1	1	1	1	1	1	1
FBgn0038396	0	0	0	0	1	1	1	1	0	1	1	1	1	1	1	1
FBgn0038585	0	0	0	0	0	1	1	1	1	1	1	1	1	1	1	1
FBgn0038621	0	0	1	1	1	1	0	1	0	1	1	1	1	1	1	0
FBgn0038649	0	1	1	1	0	1	0	1	0	1	0	1	1	1	1	1
FBgn0038660	0	1	1	1	1	1	0	1	1	1	0	0	1	1	1	0
FBgn0038672	0	1	1	1	0	0	0	1	1	1	0	1	1	1	1	1
FBgn0038717	1	0	0	1	1	1	0	1	1	1	1	1	1	0	1	0
FBgn0038718	1	0	0	1	1	1	0	1	1	1	1	1	1	0	0	1
FBgn0038720	0	0	0	1	1	1	1	0	0	1	1	1	1	1	1	1
FBgn0038723	0	0	1	0	0	1	1	0	1	1	1	1	1	1	1	1
FBgn0038834	0	0	0	0	1	1	1	0	1	1	1	1	1	1	1	1
FBgn0038857	0	0	0	0	1	1	1	1	0	1	1	1	1	1	1	1
FBgn0038951	0	0	0	0	0	1	1	1	1	1	1	1	1	1	1	1
FBgn0038961	0	0	0	0	1	0	1	1	1	1	1	1	1	1	1	1
FBgn0039081	1	0	0	1	1	1	0	1	1	1	1	0	1	0	1	1
FBgn0039159	0	1	1	0	1	0	0	1	1	1	1	1	1	1	1	0
FBgn0039204	0	0	0	0	0	1	1	1	1	1	1	1	1	1	1	1
FBgn0039266	0	0	0	0	1	1	1	0	1	1	1	1	1	1	1	1
FBgn0039325	1	0	0	1	1	1	0	1	1	1	1	1	1	0	1	0
FBgn0039336	0	0	0	1	0	1	1	1	1	1	1	1	1	1	1	0
FBgn0039356	0	1	1	0	1	1	1	1	1	0	0	1	0	1	1	1
FBgn0039566	0	0	0	0	0	1	1	1	1	1	1	1	1	1	1	1
FBgn0039635	0	0	0	0	1	1	1	0	1	1	1	1	1	1	1	1
FBgn0039714	0	0	0	1	1	0	1	1	0	1	1	1	1	1	1	1
FBgn0039787	1	0	0	1	1	1	1	1	0	1	1	1	1	0	1	0
FBgn0039836	1	0	0	0	1	1	1	0	1	1	1	1	1	1	1	0
FBgn0039909	0	0	0	0	1	1	1	1	0	1	1	1	1	1	1	1
FBgn0039966	0	1	1	0	1	0	0	1	1	1	1	1	1	0	1	1
FBgn0040334	1	0	0	1	0	1	0	1	0	1	1	1	1	1	1	1
FBgn0040389	0	0	1	0	1	0	0	1	1	1	1	1	1	1	1	1
FBgn0040736	0	0	0	1	0	1	1	1	0	1	1	1	1	1	1	1
FBgn0040805	1	0	0	1	1	1	1	1	0	1	1	0	1	1	1	0
FBgn0040907	0	0	1	0	1	1	1	1	0	1	1	0	1	1	1	1
FBgn0041630	1	1	1	0	1	1	1	1	1	1	0	0	0	0	1	1
FBgn0041712	1	0	0	1	1	1	0	1	1	1	1	1	1	0	1	0
FBgn0044046	1	1	1	0	0	1	1	0	1	0	0	1	1	1	1	1
FBgn0046214	0	0	0	0	1	0	1	1	1	1	1	1	1	1	1	1
FBgn0047038	1	0	1	0	1	0	1	1	0	1	0	1	1	1	1	1
FBgn0047334	0	1	1	0	0	0	0	1	1	1	1	1	1	1	1	1
FBgn0050151	0	0	1	0	0	1	1	1	1	1	1	1	1	0	1	1
FBgn0050195	1	1	0	1	0	0	0	1	1	1	0	1	1	1	1	1
FBgn0050345	1	0	0	1	1	0	0	1	1	1	1	1	1	1	1	0
FBgn0051013	1	0	1	0	1	1	0	1	0	1	1	0	1	1	1	1
FBgn0051159	0	1	1	0	1	0	1	1	1	0	1	1	1	1	1	0
FBgn0051176	1	0	0	1	1	1	0	0	0	1	1	1	1	1	1	1
FBgn0051229	1	1	1	0	1	1	1	1	1	1	0	0	1	0	1	0
FBgn0051272	1	0	0	1	1	1	0	1	1	1	1	1	1	0	0	1
FBgn0051370	1	0	0	0	0	1	1	1	1	1	1	1	1	0	1	1
FBgn0051798	1	0	1	0	1	1	1	1	0	0	1	1	1	0	1	1
FBgn0052091	0	0	0	1	1	1	0	0	1	1	1	1	1	1	1	1
FBgn0052190	0	0	0	0	1	1	1	0	1	1	1	1	1	1	1	1
FBgn0052281	0	0	0	1	1	1	1	0	1	1	1	1	1	1	1	0
FBgn0052364	0	0	1	0	1	1	0	1	0	1	1	1	1	1	1	1
FBgn0052418	0	0	0	0	0	1	1	1	1	1	1	1	1	1	1	1
FBgn0052506	0	0	0	1	1	1	1	1	1	1	1	1	1	0	1	0
FBgn0052533	0	0	0	0	0	1	1	1	1	1	1	1	1	1	1	1
FBgn0052720	1	0	1	1	1	1	1	1	1	1	0	0	1	0	0	1
FBgn0052829	0	0	1	0	1	1	1	1	0	1	1	0	1	1	1	1
FBgn0053099	1	0	0	1	1	0	1	0	1	0	1	1	1	1	1	1
FBgn0053258	1	0	0	1	1	1	0	1	1	1	1	1	1	0	0	1
FBgn0053533	1	0	0	1	0	1	1	0	1	1	1	1	1	1	0	1
FBgn0053643	1	0	1	1	1	0	1	0	1	1	1	1	0	1	1	0
FBgn0053807	1	0	1	1	1	1	0	1	1	0	0	1	1	1	1	0
FBgn0085220	1	0	1	0	1	1	0	1	0	1	1	0	1	1	1	1
FBgn0085359	1	0	1	1	1	0	1	1	0	0	1	1	1	0	1	1
FBgn0085376	1	0	0	0	1	1	0	1	1	1	1	0	1	1	1	1
FBgn0085453	1	0	0	1	1	1	1	1	0	1	0	1	1	1	1	0
FBgn0086266	1	1	1	1	1	1	1	1	1	0	0	1	0	0	0	1
FBgn0086444	0	1	0	0	0	1	1	1	0	1	1	1	1	1	1	1
FBgn0086450	0	0	0	1	1	1	1	1	1	1	0	1	1	0	1	1
FBgn0086785	0	0	0	0	0	1	1	1	1	1	1	1	1	1	1	1
FBgn0086917	1	1	1	1	0	1	0	0	1	1	1	1	1	1	0	0
FBgn0250757	1	0	0	1	1	1	0	1	1	1	1	1	1	0	0	1
FBgn0250835	1	0	0	0	0	1	1	1	1	1	1	1	1	1	1	0
FBgn0250862	1	0	1	1	1	1	1	1	0	0	0	1	0	1	1	1
FBgn0259977	1	0	1	0	1	1	1	1	1	1	1	1	1	0	0	0
FBgn0260456	0	0	0	0	0	1	1	1	1	1	1	1	1	1	1	1
FBgn0260486	1	0	0	1	1	1	0	1	0	1	1	1	1	1	0	1
FBgn0260758	1	0	1	0	1	1	1	0	1	1	0	0	1	1	1	1
FBgn0260997	1	1	0	0	1	1	1	1	1	0	0	1	1	1	1	0
FBgn0261276	0	0	0	1	1	1	0	1	0	1	1	1	1	1	1	1
FBgn0261602	0	0	0	0	1	1	1	1	1	1	1	1	1	1	1	0
FBgn0261609	0	0	0	0	1	1	1	0	1	1	1	1	1	1	1	1
FBgn0262057	1	0	0	1	1	1	1	0	1	0	0	1	1	1	1	1
FBgn0262537	1	0	0	1	1	1	0	1	0	1	1	1	1	1	0	1
FBgn0264894	1	0	0	0	1	1	0	1	0	1	1	1	1	1	1	1
FBgn0265629	0	0	0	1	1	0	1	1	1	0	1	1	1	1	1	1
FBgn0266669	0	1	0	1	0	1	0	1	0	1	1	1	1	1	1	1
FBgn0266801	1	0	0	1	1	1	1	1	0	0	1	1	1	0	1	1
FBgn0267348	1	0	0	0	1	1	1	1	1	1	1	1	1	1	0	0
FBgn0267429	1	0	1	1	1	1	0	1	0	1	1	0	1	1	1	0
FBgn0270926	0	0	1	0	1	0	1	1	1	0	1	1	1	1	1	1
FBgn0000109	0	0	0	0	1	0	1	0	1	1	1	1	1	1	1	1
FBgn0000117	0	0	0	0	0	1	1	1	0	1	1	1	1	1	1	1
FBgn0001079	1	1	1	1	0	1	1	1	1	0	0	0	0	0	1	1
FBgn0001187	1	0	0	1	1	1	0	1	1	1	1	1	1	0	0	0
FBgn0001220	0	0	0	0	1	1	0	1	0	1	1	1	1	1	1	1
FBgn0001227	0	0	0	0	0	1	1	0	1	1	1	1	1	1	1	1
FBgn0001229	0	0	0	1	1	1	1	0	0	1	1	1	1	1	0	1
FBgn0001942	0	0	0	0	0	1	1	0	1	1	1	1	1	1	1	1
FBgn0002577	1	0	0	1	0	1	0	0	1	0	1	1	1	1	1	1
FBgn0002772	0	0	0	0	0	1	1	1	0	1	1	1	1	1	1	1
FBgn0002773	0	0	0	0	0	1	1	1	0	1	1	1	1	1	1	1
FBgn0003285	0	1	0	0	1	0	0	1	1	1	1	1	1	1	1	0
FBgn0003401	0	1	1	0	1	0	1	1	0	0	0	1	1	1	1	1
FBgn0003655	0	0	1	0	0	1	1	1	1	1	0	1	1	1	1	0
FBgn0003885	0	0	0	0	1	1	0	1	0	1	1	1	1	1	1	1
FBgn0003941	0	0	0	0	0	1	1	0	1	1	1	1	1	1	1	1
FBgn0004360	1	0	0	0	1	0	1	1	1	0	1	1	1	1	1	0
FBgn0004832	0	1	0	0	0	0	1	1	0	1	1	1	1	1	1	1
FBgn0004956	0	0	0	1	0	1	0	1	0	1	1	1	1	1	1	1
FBgn0008646	1	0	0	1	1	1	1	0	0	1	1	0	1	1	1	0
FBgn0010052	1	1	1	1	0	0	1	1	0	0	0	1	0	1	1	1
FBgn0010226	0	1	0	0	1	0	1	1	0	1	1	1	1	0	1	1
FBgn0010434	1	0	0	0	0	1	0	0	1	1	1	1	1	1	1	1
FBgn0010741	0	0	1	0	0	1	0	1	0	1	1	1	1	1	1	1
FBgn0011742	0	1	1	1	0	1	0	1	0	1	0	1	1	0	1	1
FBgn0012051	0	0	0	1	0	1	1	1	0	1	1	0	1	1	1	1
FBgn0013305	0	0	0	1	0	0	1	1	0	1	1	1	1	1	1	1
FBgn0013469	1	0	0	1	0	1	0	1	0	1	1	0	1	1	1	1
FBgn0013981	0	0	0	0	0	0	1	1	1	1	1	1	1	1	1	1
FBgn0014023	0	0	0	0	0	0	1	1	1	1	1	1	1	1	1	1
FBgn0014028	0	0	0	0	1	0	1	0	1	1	1	1	1	1	1	1
FBgn0014863	0	0	0	1	0	1	1	0	0	1	1	1	1	1	1	1
FBgn0015568	0	0	1	1	1	1	1	1	0	1	1	0	0	0	1	1
FBgn0015808	0	0	0	0	0	0	1	1	1	1	1	1	1	1	1	1
FBgn0016687	0	0	0	0	0	1	0	1	1	1	1	1	1	1	1	1
FBgn0017566	0	0	0	1	0	1	0	0	1	1	1	1	1	1	1	1
FBgn0020294	1	0	0	0	1	1	1	1	0	1	1	1	1	1	0	0
FBgn0020389	0	0	0	1	1	1	1	0	1	1	1	0	1	1	1	0
FBgn0022023	0	0	0	0	0	1	1	1	1	1	1	1	1	1	1	0
FBgn0023094	0	1	1	1	0	1	0	1	0	0	0	1	1	1	1	1
FBgn0023170	0	0	0	1	0	1	1	0	1	1	1	1	1	1	1	0
FBgn0023517	0	0	0	0	1	0	1	0	1	1	1	1	1	1	1	1
FBgn0023522	0	0	0	0	0	1	1	1	0	1	1	1	1	1	1	1
FBgn0023535	1	0	0	1	0	0	1	1	1	1	0	1	1	0	1	1
FBgn0024177	0	0	1	0	1	1	1	1	1	1	0	1	1	1	0	0
FBgn0024995	1	0	0	1	1	1	0	1	1	1	1	1	1	0	0	0
FBgn0025637	0	0	0	0	0	1	1	0	1	1	1	1	1	1	1	1
FBgn0025674	0	0	0	1	0	0	1	0	1	1	1	1	1	1	1	1
FBgn0025832	0	1	0	0	0	0	1	1	0	1	1	1	1	1	1	1
FBgn0026015	0	0	0	1	0	1	0	1	1	1	1	1	1	1	1	0
FBgn0026319	0	0	0	0	1	1	0	1	1	1	1	1	1	0	1	1
FBgn0026417	0	0	1	1	1	1	0	1	1	0	1	1	1	0	1	0
FBgn0026566	0	1	1	0	1	0	0	0	1	1	0	1	1	1	1	1
FBgn0026749	0	0	0	1	0	0	1	0	1	1	1	1	1	1	1	1
FBgn0027081	0	0	0	0	1	1	1	1	1	0	1	0	1	1	1	1
FBgn0027086	0	0	0	0	0	1	1	1	1	1	1	1	1	1	1	0
FBgn0027259	0	1	1	1	0	0	0	1	0	1	0	1	1	1	1	1
FBgn0027528	1	0	0	1	1	1	0	1	0	1	0	1	1	1	1	0
FBgn0027602	0	0	0	0	0	0	1	1	1	1	1	1	1	1	1	1
FBgn0027615	0	1	0	1	0	0	0	1	0	1	1	1	1	1	1	1
FBgn0027873	0	0	0	0	1	1	0	1	1	0	1	1	1	1	1	1
FBgn0028371	1	0	0	1	1	0	1	0	1	0	1	1	0	1	1	1
FBgn0028491	1	1	1	0	1	1	0	1	1	1	0	0	0	1	0	1
FBgn0028507	0	1	1	1	0	0	1	1	1	0	0	1	1	1	0	1
FBgn0028515	0	0	0	0	0	1	1	1	0	1	1	1	1	1	1	1
FBgn0028744	0	0	0	0	0	1	1	0	1	1	1	1	1	1	1	1
FBgn0028926	0	0	0	0	0	0	1	1	1	1	1	1	1	1	1	1
FBgn0029176	0	0	0	0	0	1	1	0	1	1	1	1	1	1	1	1
FBgn0029506	0	0	0	0	0	1	1	0	1	1	1	1	1	1	1	1
FBgn0029736	0	1	1	1	1	1	1	1	0	0	0	0	1	1	0	1
FBgn0029946	1	0	1	0	1	1	0	1	1	0	1	1	1	0	0	1
FBgn0029980	0	0	0	1	0	0	1	0	1	1	1	1	1	1	1	1
FBgn0030007	0	0	0	0	0	1	1	0	1	1	1	1	1	1	1	1
FBgn0030480	0	0	0	1	0	1	1	1	1	1	0	0	1	1	1	1
FBgn0030518	0	0	0	0	0	0	1	1	1	1	1	1	1	1	1	1
FBgn0030521	0	0	0	0	0	1	1	0	1	1	1	1	1	1	1	1
FBgn0030648	0	1	0	0	0	1	1	1	1	0	0	1	1	1	1	1
FBgn0030658	0	0	0	0	1	1	1	0	1	0	1	1	1	1	1	1
FBgn0030696	1	1	0	0	1	1	0	1	1	0	0	0	1	1	1	1
FBgn0030718	0	0	0	0	0	0	1	1	1	1	1	1	1	1	1	1
FBgn0030740	0	0	0	0	0	1	1	1	0	1	1	1	1	1	1	1
FBgn0030878	0	0	0	0	1	0	1	0	1	1	1	1	1	1	1	1
FBgn0030884	0	0	0	0	0	1	1	1	1	1	1	1	1	0	1	1
FBgn0030956	0	0	0	1	0	1	1	1	0	1	0	1	1	1	1	1
FBgn0031021	0	0	0	0	1	0	1	0	1	1	1	1	1	1	1	1
FBgn0031098	1	1	1	1	1	0	0	1	0	1	0	1	0	1	1	0
FBgn0031114	0	0	0	0	0	1	1	0	1	1	1	1	1	1	1	1
FBgn0031251	1	0	0	1	1	1	1	0	0	1	0	1	1	1	1	0
FBgn0031258	1	1	0	0	0	1	1	1	0	1	0	1	0	1	1	1
FBgn0031285	0	0	0	0	1	1	0	0	1	1	1	1	1	1	1	1
FBgn0031459	0	0	1	1	1	1	1	1	0	1	0	0	1	1	1	0
FBgn0031478	0	0	0	0	0	1	1	1	0	1	1	1	1	1	1	1
FBgn0031493	0	0	0	0	0	0	1	1	1	1	1	1	1	1	1	1
FBgn0031501	0	0	1	0	1	1	0	1	0	1	1	1	1	1	0	1
FBgn0031659	0	0	0	0	0	0	1	1	1	1	1	1	1	1	1	1
FBgn0031735	1	0	0	1	1	1	0	1	1	1	1	0	0	1	1	0
FBgn0031813	0	0	1	0	1	1	0	1	1	1	1	0	1	0	1	1
FBgn0031832	0	0	0	0	1	0	1	1	1	1	1	1	1	1	1	0
FBgn0031877	0	0	0	0	1	0	1	1	0	1	1	1	1	1	1	1
FBgn0031904	0	0	0	1	0	1	0	1	0	1	1	1	1	1	1	1
FBgn0031935	0	0	1	0	1	1	1	1	1	1	0	1	1	1	0	0
FBgn0031948	0	0	0	1	1	1	0	1	0	1	0	1	1	1	1	1
FBgn0031998	0	0	0	0	0	1	1	1	0	1	1	1	1	1	1	1
FBgn0032075	1	0	0	1	1	1	0	0	1	1	1	0	1	1	1	0
FBgn0032399	0	1	0	0	1	1	0	0	0	1	1	1	1	1	1	1
FBgn0032467	0	0	0	0	0	0	1	1	1	1	1	1	1	1	1	1
FBgn0032597	0	0	0	0	0	1	1	0	1	1	1	1	1	1	1	1
FBgn0032640	0	0	0	0	0	0	1	1	1	1	1	1	1	1	1	1
FBgn0032666	1	0	0	1	0	0	0	0	1	1	1	1	1	1	1	1
FBgn0032681	1	0	0	0	1	1	0	0	1	1	1	0	1	1	1	1
FBgn0032724	1	0	1	1	1	1	0	1	0	0	1	0	1	0	1	1
FBgn0032913	1	0	0	1	1	1	0	1	1	1	1	1	1	0	0	0
FBgn0032922	0	0	0	0	1	0	1	1	0	1	1	1	1	1	1	1
FBgn0032940	0	0	0	1	1	1	0	1	0	1	0	1	1	1	1	1
FBgn0033104	0	1	1	0	0	0	0	1	1	0	1	1	1	1	1	1
FBgn0033164	1	1	0	1	1	0	1	1	0	1	0	1	1	1	0	0
FBgn0033174	0	0	0	0	1	1	1	1	0	1	1	1	0	1	1	1
FBgn0033232	0	0	0	1	1	1	0	0	0	1	1	1	1	1	1	1
FBgn0033316	0	0	0	0	0	0	1	1	1	1	1	1	1	1	1	1
FBgn0033587	1	0	0	1	1	0	1	0	1	1	1	1	1	1	0	0
FBgn0033605	0	0	0	1	0	0	1	1	1	1	1	0	1	1	1	1
FBgn0033687	0	1	1	1	1	1	1	1	1	0	0	0	0	1	1	0
FBgn0033853	0	0	0	0	1	0	1	1	0	1	1	1	1	1	1	1
FBgn0033995	0	1	1	1	1	0	0	1	0	0	0	1	1	1	1	1
FBgn0034005	1	0	0	1	0	0	1	1	0	1	1	1	1	0	1	1
FBgn0034029	0	0	0	0	0	0	1	1	1	1	1	1	1	1	1	1
FBgn0034030	1	1	1	0	1	0	1	1	1	0	0	1	0	0	1	1
FBgn0034049	0	0	0	1	1	1	0	1	0	0	1	1	1	1	1	1
FBgn0034054	0	0	0	0	1	0	0	1	1	1	1	1	1	1	1	1
FBgn0034062	0	0	1	1	0	1	0	1	1	0	0	1	1	1	1	1
FBgn0034140	1	0	0	0	1	1	0	1	0	1	0	1	1	1	1	1
FBgn0034142	0	0	0	0	1	1	0	1	0	1	1	1	1	1	1	1
FBgn0034162	1	0	0	1	0	1	0	0	1	1	1	1	1	0	1	1
FBgn0034237	0	0	0	0	0	1	0	1	1	1	1	1	1	1	1	1
FBgn0034245	0	1	1	1	0	1	1	1	1	1	0	0	1	0	1	0
FBgn0034290	1	0	0	1	1	1	0	1	1	1	0	1	1	0	1	0
FBgn0034396	0	0	0	1	0	1	1	0	1	1	1	1	1	0	1	1
FBgn0034542	0	0	1	0	1	1	0	1	0	1	0	1	1	1	1	1
FBgn0034606	1	0	0	0	1	1	0	1	0	1	0	1	1	1	1	1
FBgn0034627	0	0	0	0	1	1	0	0	1	1	1	1	1	1	1	1
FBgn0034631	0	0	0	1	0	0	1	0	1	1	1	1	1	1	1	1
FBgn0034655	0	0	0	1	1	1	0	1	0	1	1	1	1	0	1	1
FBgn0034741	0	1	0	1	1	0	0	0	1	1	1	1	1	1	1	0
FBgn0034859	1	1	1	0	0	0	1	0	1	0	1	1	0	1	1	1
FBgn0035122	0	1	1	0	0	0	1	1	1	1	1	0	1	1	1	0
FBgn0035152	0	0	0	0	1	0	1	0	1	1	1	1	1	1	1	1
FBgn0035154	1	0	0	0	1	1	1	0	1	1	0	0	1	1	1	1
FBgn0035293	1	0	1	1	0	1	0	1	0	0	1	1	1	0	1	1
FBgn0035336	0	0	0	0	0	1	1	1	0	1	1	1	1	1	1	1
FBgn0035445	0	0	0	1	1	1	1	1	0	1	0	1	1	1	1	0
FBgn0035571	0	1	1	1	1	1	0	1	1	1	0	1	1	0	0	0
FBgn0035831	0	1	1	1	0	0	0	1	1	1	0	1	1	1	1	0
FBgn0035839	0	1	0	1	1	0	1	0	1	1	0	1	1	0	1	1
FBgn0035849	0	0	0	1	0	1	1	1	0	0	1	1	1	1	1	1
FBgn0035888	0	0	0	0	0	1	1	1	0	1	1	1	1	1	1	1
FBgn0035907	0	0	1	1	0	1	1	0	1	1	0	1	1	1	1	0
FBgn0036016	1	0	1	1	1	0	1	0	1	1	1	0	0	1	1	0
FBgn0036117	0	1	0	1	0	0	1	1	0	1	0	1	1	1	1	1
FBgn0036208	0	0	1	1	0	0	1	1	0	1	0	1	1	1	1	1
FBgn0036264	1	0	1	0	1	0	1	0	1	0	1	0	1	1	1	1
FBgn0036271	0	1	0	1	1	1	0	1	0	1	0	1	1	1	1	0
FBgn0036364	1	0	0	1	0	1	1	1	0	1	1	1	1	0	0	1
FBgn0036433	1	1	0	0	0	1	0	1	1	0	0	1	1	1	1	1
FBgn0036488	0	0	1	0	1	1	1	1	1	1	1	0	1	0	1	0
FBgn0036492	1	1	0	1	1	1	0	0	0	1	1	1	1	0	1	0
FBgn0036622	0	0	1	0	1	1	0	1	1	1	0	1	1	1	1	0
FBgn0036690	1	1	0	0	0	1	0	1	1	0	0	1	1	1	1	1
FBgn0036702	0	0	0	0	1	0	1	1	1	1	1	1	1	1	0	1
FBgn0036728	0	0	0	0	1	1	1	0	1	1	1	0	1	1	1	1
FBgn0036759	0	1	0	1	1	0	0	0	1	1	1	1	1	0	1	1
FBgn0036777	0	1	1	0	1	1	0	1	1	0	0	1	1	0	1	1
FBgn0036787	1	0	0	1	0	1	0	1	0	1	1	0	1	1	1	1
FBgn0036839	1	1	0	0	1	0	1	1	1	0	0	1	1	1	1	0
FBgn0036853	0	0	1	0	0	1	0	1	1	1	1	1	1	1	1	0
FBgn0036888	0	0	0	0	0	0	1	1	1	1	1	1	1	1	1	1
FBgn0036892	0	0	0	0	0	0	1	1	1	1	1	1	1	1	1	1
FBgn0036920	0	0	0	1	1	1	1	0	1	1	0	1	1	0	1	1
FBgn0037001	0	0	0	0	1	0	1	0	1	1	1	1	1	1	1	1
FBgn0037022	0	0	0	0	0	0	1	1	1	1	1	1	1	1	1	1
FBgn0037100	0	0	0	1	1	1	0	1	1	1	1	1	1	0	1	0
FBgn0037121	0	0	0	0	0	1	1	0	1	1	1	1	1	1	1	1
FBgn0037135	0	0	0	0	0	1	1	0	1	1	1	1	1	1	1	1
FBgn0037156	0	1	1	0	1	0	0	1	1	1	0	1	1	0	1	1
FBgn0037182	0	0	0	1	0	1	0	1	1	1	1	1	1	1	1	0
FBgn0037242	1	1	1	1	1	1	1	1	0	0	0	1	0	0	0	1
FBgn0037569	0	0	1	0	1	1	1	1	0	1	1	0	1	1	1	0
FBgn0037577	1	0	0	1	0	1	1	1	1	1	1	0	1	0	1	0
FBgn0037647	0	0	0	0	0	0	1	1	1	1	1	1	1	1	1	1
FBgn0037668	1	1	0	1	0	1	1	0	0	1	0	1	1	1	0	1
FBgn0037696	0	0	0	1	1	1	1	1	1	0	1	0	1	1	1	0
FBgn0037765	0	0	1	1	0	1	0	0	1	1	1	1	1	0	1	1
FBgn0037811	1	1	1	0	0	1	0	0	1	0	0	1	1	1	1	1
FBgn0037819	0	0	0	0	0	1	0	1	1	1	1	1	1	1	1	1
FBgn0037885	1	1	1	0	0	1	1	1	0	0	0	0	1	1	1	1
FBgn0037898	0	0	0	0	1	0	0	1	1	1	1	1	1	1	1	1
FBgn0037901	0	0	0	0	1	0	1	0	1	1	1	1	1	1	1	1
FBgn0037902	1	0	1	0	0	1	0	1	0	1	1	0	1	1	1	1
FBgn0037989	1	0	0	1	0	1	0	1	0	1	1	0	1	1	1	1
FBgn0038110	0	0	1	0	1	0	0	1	0	1	1	1	1	1	1	1
FBgn0038118	1	1	1	0	1	1	1	1	1	0	0	0	0	1	0	1
FBgn0038166	0	1	0	0	0	1	0	1	1	1	1	1	1	0	1	1
FBgn0038207	0	1	0	0	1	1	1	0	1	1	0	1	1	1	1	0
FBgn0038211	1	1	0	0	0	1	1	0	1	1	0	1	1	1	1	0
FBgn0038262	1	0	0	1	0	1	0	1	1	1	0	1	1	0	1	1
FBgn0038319	0	0	0	0	0	0	1	1	1	1	1	1	1	1	1	1
FBgn0038376	0	1	1	0	1	0	0	1	0	1	0	1	1	1	1	1
FBgn0038461	0	1	0	1	1	1	0	1	0	1	0	1	1	0	1	1
FBgn0038473	0	0	0	0	0	0	1	1	1	1	1	1	1	1	1	1
FBgn0038631	1	0	0	0	1	1	1	1	0	1	1	0	1	1	1	0
FBgn0038679	1	0	0	0	1	1	0	0	1	1	1	1	1	1	0	1
FBgn0038805	0	0	0	0	1	0	1	0	1	1	1	1	1	1	1	1
FBgn0038866	1	0	0	1	0	1	0	0	1	1	1	1	1	1	0	1
FBgn0038938	1	0	0	1	1	1	0	1	0	1	1	1	1	0	0	1
FBgn0039052	1	0	0	1	1	1	0	1	0	1	1	1	1	0	0	1
FBgn0039129	0	0	1	0	0	1	1	1	1	1	1	0	1	1	0	1
FBgn0039135	0	1	1	1	0	1	1	1	1	0	0	0	1	1	1	0
FBgn0039165	0	0	1	1	0	1	0	1	1	0	1	1	1	1	1	0
FBgn0039233	0	0	0	1	0	0	1	0	1	1	1	1	1	1	1	1
FBgn0039311	1	0	0	1	1	1	0	1	0	1	1	1	1	0	0	1
FBgn0039331	1	0	0	1	1	1	0	1	0	1	0	1	1	1	1	0
FBgn0039339	1	1	1	0	0	1	0	1	0	1	0	1	1	1	1	0
FBgn0039349	0	1	1	1	1	1	0	1	0	1	0	0	1	1	1	0
FBgn0039641	0	0	0	0	1	1	0	1	1	1	0	1	1	1	1	1
FBgn0039757	0	0	0	0	1	1	1	0	1	1	1	1	1	1	1	0
FBgn0039774	0	0	1	1	1	1	0	1	1	1	1	1	0	0	1	0
FBgn0039776	0	0	0	0	1	0	1	0	1	1	1	1	1	1	1	1
FBgn0039801	0	0	1	1	1	1	0	1	0	1	1	1	1	0	1	0
FBgn0039859	0	0	0	0	1	0	1	1	0	1	1	1	1	1	1	1
FBgn0039872	1	0	0	1	1	1	0	1	0	1	1	1	1	0	0	1
FBgn0040075	0	0	0	0	0	1	1	0	1	1	1	1	1	1	1	1
FBgn0040350	1	0	0	1	1	1	0	1	0	1	1	1	1	0	1	0
FBgn0040375	0	0	0	1	0	0	1	1	1	1	0	1	1	1	1	1
FBgn0040394	0	0	0	0	0	1	1	0	1	1	1	1	1	1	1	1
FBgn0040466	0	1	1	0	1	0	1	1	1	0	0	1	0	1	1	1
FBgn0040629	1	0	0	1	0	0	1	0	1	1	1	1	1	1	1	0
FBgn0040900	0	1	0	1	1	0	0	0	0	1	1	1	1	1	1	1
FBgn0041342	0	0	0	0	1	1	1	1	1	0	1	1	0	1	1	1
FBgn0041621	1	0	0	0	1	0	1	0	1	1	0	1	1	1	1	1
FBgn0041702	0	1	1	0	0	0	0	1	0	1	1	1	1	1	1	1
FBgn0043025	1	0	0	1	1	1	0	1	0	1	1	0	1	1	1	0
FBgn0043535	0	0	0	1	0	1	1	1	0	1	1	1	1	1	1	0
FBgn0045064	0	0	0	1	0	0	1	0	1	1	1	1	1	1	1	1
FBgn0047095	0	0	1	1	0	1	0	0	1	1	1	1	1	1	0	1
FBgn0050156	1	0	1	1	0	1	0	1	0	1	1	0	1	0	1	1
FBgn0050178	1	1	1	0	1	0	0	0	0	1	1	1	1	1	0	1
FBgn0050291	0	0	0	1	0	1	0	1	0	1	1	1	1	1	1	1
FBgn0050349	0	0	0	0	0	1	1	0	1	1	1	1	1	1	1	1
FBgn0051133	0	0	0	0	1	0	1	0	1	1	1	1	1	1	1	1
FBgn0051184	1	1	1	1	1	1	1	1	0	0	0	0	0	0	1	1
FBgn0051300	1	0	0	0	1	1	0	1	1	1	1	1	1	0	0	1
FBgn0051437	1	0	1	1	1	1	1	0	0	1	0	1	0	0	1	1
FBgn0051467	0	0	0	0	0	1	1	1	0	1	1	1	1	1	1	1
FBgn0051547	1	0	0	0	1	1	0	1	0	1	1	0	1	1	1	1
FBgn0051928	1	1	1	0	1	1	1	0	1	0	0	0	1	0	1	1
FBgn0051974	1	0	0	1	0	0	0	1	1	1	1	1	1	0	1	1
FBgn0052069	0	1	1	1	0	0	1	0	1	1	1	1	1	0	1	0
FBgn0052441	0	1	1	1	1	0	0	1	1	0	0	0	1	1	1	1
FBgn0052579	0	0	1	0	0	0	1	1	1	0	1	1	1	1	1	1
FBgn0052686	1	0	0	0	1	1	0	1	0	1	1	1	0	1	1	1
FBgn0052814	0	0	0	1	1	1	1	1	0	1	0	0	1	1	1	1
FBgn0052831	0	1	1	1	0	1	0	0	0	0	1	1	1	1	1	1
FBgn0052855	1	0	1	0	1	0	1	0	0	1	1	1	1	1	0	1
FBgn0053213	0	1	0	0	0	0	1	1	1	1	0	1	1	1	1	1
FBgn0053230	0	1	1	0	0	1	1	1	1	0	0	1	0	1	1	1
FBgn0053476	0	0	1	0	1	1	1	1	1	0	1	0	0	1	1	1
FBgn0053506	0	1	0	1	1	0	0	1	0	1	0	1	1	1	1	1
FBgn0058298	0	1	0	0	1	0	1	1	1	1	1	1	0	0	1	1
FBgn0061356	0	0	0	1	1	1	0	1	1	1	1	0	1	1	1	0
FBgn0083973	1	0	0	1	1	1	0	0	1	1	1	0	0	1	1	1
FBgn0085245	0	1	0	0	0	1	1	0	1	0	1	1	1	1	1	1
FBgn0085279	0	0	1	1	1	0	0	0	0	1	1	1	1	1	1	1
FBgn0085460	1	0	0	1	0	1	0	1	1	1	1	1	1	1	0	0
FBgn0085638	1	1	1	0	0	1	0	0	0	0	1	1	1	1	1	1
FBgn0086130	0	0	0	0	0	0	1	1	1	1	1	1	1	1	1	1
FBgn0086604	0	0	0	1	1	1	1	0	0	1	1	0	1	1	1	1
FBgn0250910	1	0	0	0	1	1	1	1	0	1	1	0	1	0	1	1
FBgn0259101	1	0	0	1	0	1	0	1	1	1	1	0	1	1	1	0
FBgn0259896	0	0	0	1	1	1	1	1	0	0	0	1	1	1	1	1
FBgn0260795	0	0	0	0	1	1	1	1	0	0	1	1	1	1	1	1
FBgn0261053	1	0	0	0	1	0	1	1	0	1	1	1	1	1	0	1
FBgn0261274	0	1	1	0	1	0	0	1	1	0	0	1	1	1	1	1
FBgn0261277	1	1	1	1	1	1	0	1	0	1	0	0	0	1	1	0
FBgn0261394	0	1	0	0	1	1	1	1	1	0	1	0	0	1	1	1
FBgn0261597	0	0	0	0	0	1	1	0	1	1	1	1	1	1	1	1
FBgn0261608	0	0	0	0	0	1	1	0	1	1	1	1	1	1	1	1
FBgn0261791	0	0	0	0	1	1	0	1	0	1	1	1	1	1	1	1
FBgn0261995	0	0	0	1	1	1	0	1	0	1	1	1	1	1	1	0
FBgn0262116	1	1	1	1	1	1	0	1	0	1	0	1	1	0	0	0
FBgn0262686	1	0	0	1	0	1	1	0	0	1	1	1	1	1	0	1
FBgn0262867	1	0	0	0	1	1	0	1	0	1	1	0	1	1	1	1
FBgn0263133	0	0	0	0	0	0	1	1	1	1	1	1	1	1	1	1
FBgn0263390	1	1	0	0	1	1	0	0	1	0	1	1	1	1	1	0
FBgn0263599	1	0	0	1	0	1	0	1	0	1	1	1	1	1	0	1
FBgn0263605	0	0	0	1	0	0	1	0	1	1	1	1	1	1	1	1
FBgn0264494	0	0	1	1	0	0	0	1	0	1	1	1	1	1	1	1
FBgn0264546	1	1	1	1	1	0	0	1	0	1	0	1	0	1	1	0
FBgn0265047	1	0	1	0	1	1	1	1	1	1	0	1	1	0	0	0
FBgn0265190	0	0	1	0	0	1	0	1	0	1	1	1	1	1	1	1
FBgn0265262	1	0	0	0	1	1	0	1	0	1	1	1	0	1	1	1
FBgn0266129	1	1	1	1	0	1	0	0	0	1	0	1	1	1	0	1
FBgn0266448	0	0	0	0	1	1	1	1	0	1	1	1	1	1	1	0
FBgn0266570	0	1	1	0	0	1	1	1	1	0	1	1	0	1	1	0
FBgn0266599	0	0	0	0	0	1	1	1	1	1	1	1	1	1	1	0
FBgn0267408	1	0	0	1	1	1	0	1	1	1	1	0	0	0	1	1
FBgn0283450	0	0	1	0	1	1	0	1	0	1	0	1	1	1	1	1
FBgn0283469	0	0	0	0	0	1	1	1	1	0	1	1	1	1	1	1
FBgn0000077	0	1	0	1	0	0	0	0	0	1	1	1	1	1	1	1
FBgn0000181	0	0	0	0	0	0	1	0	1	1	1	1	1	1	1	1
FBgn0000339	0	1	1	0	0	0	0	1	0	1	1	1	1	1	0	1
FBgn0000346	0	0	0	0	1	1	0	0	0	1	1	1	1	1	1	1
FBgn0000370	0	0	0	0	0	0	1	0	1	1	1	1	1	1	1	1
FBgn0000451	0	0	0	0	1	1	0	1	0	1	0	1	1	1	1	1
FBgn0000543	0	0	0	0	0	1	0	0	1	1	1	1	1	1	1	1
FBgn0000927	0	0	0	0	0	0	1	0	1	1	1	1	1	1	1	1
FBgn0001123	0	0	0	0	0	0	1	0	1	1	1	1	1	1	1	1
FBgn0001133	0	0	0	0	0	0	1	0	1	1	1	1	1	1	1	1
FBgn0001233	0	0	0	0	0	0	1	0	1	1	1	1	1	1	1	1
FBgn0001325	1	0	0	0	0	1	0	0	1	1	1	0	1	1	1	1
FBgn0001341	0	0	0	0	0	0	1	0	1	1	1	1	1	1	1	1
FBgn0002564	1	0	1	0	1	0	1	1	0	0	1	0	1	0	1	1
FBgn0002780	0	0	0	0	0	0	1	0	1	1	1	1	1	1	1	1
FBgn0003460	1	0	0	0	0	1	1	1	0	1	1	0	1	1	1	0
FBgn0003942	0	0	0	0	0	0	1	0	1	1	1	1	1	1	1	1
FBgn0003978	0	0	1	1	1	0	1	0	0	1	0	0	1	1	1	1
FBgn0004034	1	0	1	0	1	1	1	1	0	0	1	0	1	0	1	0
FBgn0004403	0	0	0	0	0	0	1	0	1	1	1	1	1	1	1	1
FBgn0004406	0	0	0	1	0	1	0	1	1	1	1	1	1	1	0	0
FBgn0004432	0	1	1	1	1	0	0	1	0	1	0	1	1	0	1	0
FBgn0004666	0	0	0	1	1	1	0	0	1	1	1	0	1	0	1	1
FBgn0005660	0	0	1	1	0	0	1	0	0	1	0	1	1	1	1	1
FBgn0010282	0	0	0	0	0	0	1	0	1	1	1	1	1	1	1	1
FBgn0010292	0	0	0	0	0	1	1	0	1	0	1	1	1	1	1	1
FBgn0010339	0	0	0	0	0	0	1	0	1	1	1	1	1	1	1	1
FBgn0010424	1	0	0	0	1	1	1	1	0	0	1	0	0	1	1	1
FBgn0010520	0	0	0	0	0	0	1	0	1	1	1	1	1	1	1	1
FBgn0010531	0	0	0	0	0	0	1	0	1	1	1	1	1	1	1	1
FBgn0010747	0	0	0	0	0	1	1	1	1	0	1	1	1	1	1	0
FBgn0010770	0	0	0	0	0	0	1	0	1	1	1	1	1	1	1	1
FBgn0011336	0	0	0	0	1	1	0	1	1	1	0	1	1	1	0	1
FBgn0011566	0	1	1	0	0	0	0	0	0	1	1	1	1	1	1	1
FBgn0011824	1	0	1	1	1	1	1	1	1	0	0	0	0	0	0	1
FBgn0012034	0	1	1	0	0	0	1	1	1	1	0	0	0	1	1	1
FBgn0013673	1	1	1	1	1	1	1	1	0	0	0	0	0	1	0	0
FBgn0013681	0	1	1	1	1	1	0	0	1	1	0	0	1	1	0	0
FBgn0013762	0	0	0	1	0	1	0	1	0	1	1	1	1	0	1	1
FBgn0013765	0	0	0	0	0	1	0	1	0	1	1	1	1	1	1	1
FBgn0013983	0	1	1	0	0	0	0	1	1	1	0	1	1	0	1	1
FBgn0014368	0	0	0	0	1	0	0	1	1	0	1	1	1	1	1	1
FBgn0014427	0	0	1	0	1	0	1	0	1	0	0	1	1	1	1	1
FBgn0014930	0	0	0	0	1	0	1	0	0	1	1	1	1	1	1	1
FBgn0015031	0	0	0	0	0	0	1	0	1	1	1	1	1	1	1	1
FBgn0015245	0	0	0	0	0	0	1	0	1	1	1	1	1	1	1	1
FBgn0015570	1	0	0	1	0	0	0	0	0	1	1	1	1	1	1	1
FBgn0015585	0	0	1	1	1	1	1	0	0	1	0	1	1	1	0	0
FBgn0015621	0	1	1	0	0	0	1	1	1	0	0	1	1	1	1	0
FBgn0016120	0	0	0	0	0	0	1	0	1	1	1	1	1	1	1	1
FBgn0016672	0	1	1	0	1	1	0	1	0	0	0	1	0	1	1	1
FBgn0016794	0	0	0	0	0	0	1	0	1	1	1	1	1	1	1	1
FBgn0016978	0	0	0	0	0	0	1	0	1	1	1	1	1	1	1	1
FBgn0017567	0	0	1	1	0	0	0	0	1	1	1	1	1	1	1	0
FBgn0017579	0	0	0	0	0	0	1	0	1	1	1	1	1	1	1	1
FBgn0020249	0	0	0	1	0	1	0	0	1	1	1	1	1	1	1	0
FBgn0020257	1	0	0	0	1	1	0	1	0	1	0	1	1	0	1	1
FBgn0020305	0	0	0	0	0	0	1	0	1	1	1	1	1	1	1	1
FBgn0020381	0	0	1	1	0	1	0	1	0	0	1	0	1	1	1	1
FBgn0020908	1	0	1	1	0	0	0	1	0	1	1	0	1	1	1	0
FBgn0020912	1	0	0	0	0	1	0	1	0	1	1	1	1	1	1	0
FBgn0021750	0	0	0	1	0	0	1	0	1	1	1	1	1	1	1	0
FBgn0021768	0	0	0	0	0	0	1	0	1	1	1	1	1	1	1	1
FBgn0021825	0	0	0	0	0	0	1	0	1	1	1	1	1	1	1	1
FBgn0022699	0	0	0	0	0	0	1	0	1	1	1	1	1	1	1	1
FBgn0023511	0	0	0	0	1	1	1	1	0	0	1	1	0	1	1	1
FBgn0023514	0	0	0	0	0	0	1	0	1	1	1	1	1	1	1	1
FBgn0023527	0	0	0	0	0	0	1	0	1	1	1	1	1	1	1	1
FBgn0024366	1	0	1	1	0	1	0	1	0	1	1	0	1	1	0	0
FBgn0024887	0	0	0	0	0	0	1	0	1	1	1	1	1	1	1	1
FBgn0024975	0	1	1	1	0	1	1	1	1	0	0	0	0	0	1	1
FBgn0025571	0	0	0	0	0	0	1	0	1	1	1	1	1	1	1	1
FBgn0025626	0	0	0	0	0	0	1	0	1	1	1	1	1	1	1	1
FBgn0025638	0	0	0	0	0	0	1	0	1	1	1	1	1	1	1	1
FBgn0025640	0	0	0	0	0	0	1	1	0	1	1	1	1	1	1	1
FBgn0025693	0	0	1	1	0	0	0	0	1	1	1	1	1	0	1	1
FBgn0025790	0	0	0	0	0	0	1	1	0	1	1	1	1	1	1	1
FBgn0026060	0	0	0	0	0	0	1	0	1	1	1	1	1	1	1	1
FBgn0026314	0	0	0	1	1	1	1	1	0	1	1	1	1	0	0	0
FBgn0026316	0	0	0	0	0	0	1	1	0	1	1	1	1	1	1	1
FBgn0027329	0	0	0	0	0	0	1	0	1	1	1	1	1	1	1	1
FBgn0027378	0	0	0	0	0	0	1	0	1	1	1	1	1	1	1	1
FBgn0027524	0	0	0	0	0	0	1	0	1	1	1	1	1	1	1	1
FBgn0027553	0	1	0	0	0	1	0	1	0	1	1	1	1	1	1	0
FBgn0027578	1	0	1	1	0	0	0	0	1	1	1	1	1	0	0	1
FBgn0027600	0	0	0	1	1	1	1	0	0	1	1	0	0	1	1	1
FBgn0027610	0	0	0	0	1	1	0	1	1	1	1	0	0	1	1	1
FBgn0028399	0	0	0	1	0	0	1	0	0	1	1	1	1	1	1	1
FBgn0028429	0	0	0	0	0	1	1	1	1	1	0	1	1	1	0	1
FBgn0028475	1	1	1	0	0	1	0	1	0	0	0	1	1	1	0	1
FBgn0028543	0	0	0	1	0	1	1	0	1	0	1	1	1	1	0	1
FBgn0028648	0	0	0	0	0	1	0	1	1	0	1	1	1	1	1	1
FBgn0028746	1	0	1	0	1	1	0	1	0	1	0	1	0	0	1	1
FBgn0028932	0	0	0	0	0	0	1	0	1	1	1	1	1	1	1	1
FBgn0028969	0	0	1	0	1	1	0	1	1	0	1	0	1	1	1	0
FBgn0028988	0	0	1	0	1	0	1	0	1	0	1	0	1	1	1	1
FBgn0029121	0	0	0	1	1	0	1	1	0	0	1	0	1	1	1	1
FBgn0029508	0	1	0	0	0	0	1	0	0	1	1	1	1	1	1	1
FBgn0029588	0	0	0	0	1	1	1	1	0	1	0	1	1	1	1	0
FBgn0029701	0	0	0	0	1	0	1	1	0	1	1	1	1	1	1	0
FBgn0029723	0	0	1	0	1	0	1	1	0	1	0	0	1	1	1	1
FBgn0029870	0	0	0	0	0	0	1	1	1	1	1	1	1	1	0	1
FBgn0029885	0	0	0	0	0	0	1	0	1	1	1	1	1	1	1	1
FBgn0029913	0	1	1	1	0	0	1	1	0	0	1	1	0	0	1	1
FBgn0029949	1	0	0	1	0	0	0	1	1	1	1	1	1	0	1	0
FBgn0030000	0	0	0	0	0	0	1	0	1	1	1	1	1	1	1	1
FBgn0030035	0	0	0	1	0	0	0	0	1	1	1	1	1	1	1	1
FBgn0030067	0	0	0	0	0	1	0	1	0	1	1	1	1	1	1	1
FBgn0030074	1	0	1	1	1	1	1	0	0	0	0	1	0	1	1	0
FBgn0030109	0	1	0	0	0	1	0	1	0	1	1	1	1	1	0	1
FBgn0030120	0	0	1	1	0	0	1	1	0	0	1	0	1	1	1	1
FBgn0030292	0	0	1	0	0	0	1	1	1	1	1	0	1	1	1	0
FBgn0030314	0	0	0	0	0	0	1	1	1	0	1	1	1	1	1	1
FBgn0030365	0	0	0	0	0	0	1	0	1	1	1	1	1	1	1	1
FBgn0030474	0	0	0	1	0	0	0	0	1	1	1	1	1	1	1	1
FBgn0030484	1	1	0	0	0	1	0	0	0	0	1	1	1	1	1	1
FBgn0030555	0	1	0	0	0	0	1	0	0	1	1	1	1	1	1	1
FBgn0030603	0	0	0	0	0	0	1	1	0	1	1	1	1	1	1	1
FBgn0030611	0	0	0	0	0	0	1	0	1	1	1	1	1	1	1	1
[truncated: 10,099 more rows]

[truncated: 17 more sheets: Fig7A, Fig7B, Fig7C, Fig8A, Fig8B, Fig8C, FigS2, FigS3, FigS5, FigS9, FigS10, FigS11, FigS12, FigS13, FigS14, FigS15, FigS16]
