# Supplementary material for: Telomeric TART elements target the piRNA machinery in Drosophila
Source: PLoS Biol. 2020 Dec 21;18(12):e3000689. doi: 10.1371/journal.pbio.3000689 (PMC7785250; doi:10.1371/journal.pbio.3000689)
Supplement: S3 Data — (TXT) [file pbio.3000689.s020.txt]

>TART_1
ATCAAAGCACAACAAGCATGCACGAAATCTTCGCAACAAGGACTATTCCAAGGCAAGCGATGGTGTGTTCTT
TGGCTCTACATATATCGTTGAAATCCGTCTCCAACTGCCGCGAGTCGTGTAAATTTTCCGGATCCAAGTGAA
CGCCAGGCGGAAGAGGATTCCCTGGATGTGAAGGATCACAAACTGCTGCTTCTTCAAGAGGTAACCGGCCTC
ATTTCCACTTGGGTCACATCGATTGTGGAGGAAGCCGATTGGGACTTTGAGCGAGCCCTAAAATTGTTCATT
CAGAAGAACGCTGATCA-CGAAATCCCAGATCTAGCATTCGCCT
>TART_2
ATCAAAGCACAACAAGCATGCACGAAATCTTCGCAACAAGGACTATTCCAAGGCAAGCGATGGTGTGTTCTT
TGGCTCTACATATATCGTTGAAATCCGTCTCCAACTGCCGCGAGTCGTGTAAATTTTCCGGATCCAAGTGAA
CGCCAGGCGGAAGAGGATTCCCTGGATGTGAAGGATCACAAACTGCTGCTTCTTCAAGAGGTAACCGGCCTC
ATTTCCACTTGGGTCACATCGATTGTGGAGGAAGCCGATTGGGACTTTGAGCGAGCCCTAAAATTGTTCATT
CAGAAGAACGCTGATCA-CGAAATCCCAGATCTAGCATTCGCCT
>TART_3
ATCAAAGCACAACAAGCATGCACGAAATCTTCGCAACAAGGACTATTCCAAGGCAAGCGATGGTGTGTTCTT
TGGCTCTACATATATCGTTGAAATCCGTCTCCAACTGCCGCGAGTCGTGTAAATTTTCCGGATCCAAGTGAA
CGCCAGGCGGAAGAGGATTCCCTGGATGTGAAGGATCACAAACTGCTGCTTCTTCAAGAGGTAACCGGCCTC
ATTTCCACTTGGGTCACATCGATTGTGGAGGAAGCCGATTGGGACTTTGAGCGAGCCCTAAAATTGTTCATT
CAGAAGAACGCTGATCA-CGAAATCCCAGATCTAGCATTCGCCT
>TART_4
ATCAAAGCACAACAAGCATGCACGAAATCTTCGCAACAAGGACTATTCCAAGGCAAGCGATGGTGTGTTCTT
TGGCTCTACATATATCGTTGAAATCCGTCTCCAACTGCCGCGAGTCGTGTAAATTTTCCGGATCCAAGTGAA
CGCCAGGCGGAAGAGGATTCCCTGGATGTGAAGGATCACAAACTGCTGCTTCTTCAAGAGGTAACCGGCCTC
ATTTCCACTTGGGTCACATCGATTGTGGAGGAAGCCGATTGGGACTTTGAGCGAGCCCTAAAATTGTTCATT
CAGAAGAACGCTGATCA-CGAAATCCCAGATCTAGCATTCGCCT
>TART_5
ATCAAAGCACAACAAGCATGCACGAAATCTTCGCAACAAGGACTATTCCAAGGCAAGCGATGGTGTGTTCTT
TGGCTCTACATATATCGTTGAAATCCGTCTCCAACTGCCGCGAGTCGTGTAAATTTTCCGGATCCAAGTGAA
CGCCAGGCGGAAGAGGATTCCCTGGATGTGAAGGATCACAAACTGCTGCTTCTTCAAGAGGTAACCGGCCTC
ATTTCCACTTGGGTCACATCGATTGTGGAGGAAGCCGATTGGGACTTTGAGCGAGCCCTAAAATTGTTCATT
CAGAAGAACGCTGATCA-CGAAATCCCAGATCTAGCATTCGCCT
>TART_6
ATCAAAGCACAACAAGCATGCACGAAATCTTCGCAACAAGGACTATTCCAAGGCAAGCGATGGTGTGTTCTT
TGGCTCTACATATATCGTTGAAATCCGTCTCCAACTGCCGCGAGTCGTGTAAATTTTCCGGATCCAAGTGAA
CGCCAGGCGGAAGAGGATTCCCTGGATGTGAAGGATCACAAACTGCTGCTTCTTCAAGAGGTAACCGGCCTC
ATTTCCACTTGGGTCACATCGATTGTGGAGGAAGCCGATTGGGACTTTGAGCGAGCCCTAAAATTGTTCATT
CAGAAGAACGCTGATCA-CGAAATCCCAGATCTAGCATTCGCCT
>TART_7
------------------------------------------------------------------------
------------------------------------------------------------------------
-----------------------------------------------------TCAAGAGGTAACCGGCCTC
ATTTCCACTTGGGTCACATCGATTGTGGAGGAAGCCGATTGGGACTTTGAGCGAGCCCTAAAATTGTTCATT
CAGAAGAACGCTGATCACCGAAATCCCAGATCTAGCATTCGCCT
>TART_8
-TCAAAGTACAACAAGCATGCACGAAATCTGCGCAACAAGGACTATTCCAAGGCAAGCGATGGTGTGTTCTT
TGGCTCTACATATATCGTTGAAATCCTTCTGCAACTGCCACGAGTCTTGTAAATTTTCAGGATCCAAGTGAA
CGCCAGGCGGAAGAGGATTCCCTGGATGTGAAGGATCACAAACTGCTGCTTTTTCAAGAGGTAACCGGCCTC
ATTTCCACTTGGGTCACATCGATTGTGGAGGAAGCCGATTGGGACTTTGAGCGAGCCCTAAAATTGTTCATT
CAGAAGAACGCTGATCA-CGAAATCCCAGATCTAGCATTCGCCT
>TART_9
------------------------------------------------------------------------
------------------------------------------------------------------------
----------------------------------------------------TTCAAGAGGTAACCGGCCTC
ATTTCCACTTGGGTCACATCGATTGTGGAGGAAGCCGATTGGGACTTTGAGCGAGCCCTAAAATTGTTCATT
CAGAAGAACGCTGATCA-CGAAATCCCAGATCTAGCATTCGCCT
>D.melanogaster_nxf2
ATCAAAGTACAACAGGCATGCACGAAATCTGCGCAACAAGGACTATTCCAAGGCAAGCGATGGTGTGTTCTT
TGGCTGTACATATATTGTTGAAATACTTTTGCAACTGCCACGAGTCGTGTAAATTTTCCGGATCCAAGTGAA
CGTCAGGCGGAAGAGGATTCCCTGGATGTGAAGGATCACAAGCTCCTGCTCTTTCAAGAGGTAACCGGCCTC
ATTTCCACTTGGGTCACATCGATTGTGGAGGAAGCCGATTGGGACTTTGAGCGAGCCCTTAAATTGTTTATT
CAGAAGAATGCTGATCA-CGAAATCCCAGATCTAGCATTCGCCT
>D.simulans_nxf2
ATCAAAGTACAATAAGCATGCACGAAATCTGCGCAACAAGGACTATTCCAAGGCAAGCGATGGCGTGTTCAT
TGGCTCTACATATATCGTTGAAATCCTATTGCAACTGCCACGAGTCGTGTAAATTTTCCAGATCTAAGTGAA
CGTCAGGTGGAAGAGGATTCCCTGGATGTGAAGGATCACAAACTGCTGCTTTTTCAAGAGGTAACCGGCCTC
ATTTCCACTTGGGTCACATCGATTGTGGAGGAAGCCGATTGGGACTTTGAGCGAGCCCTAAAATTGTTCATT
CAGAAGAACGCTGATCA-CGAGATCCCAGATCTAGCATTCGCCT
>D.erecta_nxf2
ATCAAAGTACAATAAGCACGCACGAAATCTTCGCAACAAAGATTATTCCAAAGCAAGCGATGGCGTGTTCTT
TGGCTCTACTGATATCGTGGAGATCTTGTTGCAACTGCCACGGGTCGTGTGAATTATCCGGATCCAAGTGAA
CGCCAGGTTGAAGAGGACTCCCTGGATGTGAAGGATCACAAATTGCTACTGTTTCAAGAGGTAACCGGGCTC
ATTTCCACTTGGGTCACATCGATTGTGGAGGAAGCCGATTGGGACTTCGAGCGAGCCCTAAAGTTGTTTATT
CAAAAGAACGCAGATTG-CGAGATCCCAGATTTAGCCTTCGCTT
>D.yakuba_nxf2
ATCTAAATACAACAAGCACGCACGAAATCTTCGCAACAAGGATTATTTCAAAGCAAGCGATGGCGTGTTCTT
TGGCTCTTCTGACATCGTGGAGATCTTGTTGCAACTGCCACGGGTCGTGTGAATTATCCTGATTCAAGTGAA
CGTCATGTCGAAGAGGACTCCCTAGATGTGAAGGATCACAAACTGCTACTGTTTCAAGAGGTAACTGGACTC
ATTTCCACTTGGGTCACAGCGATTGTGGAGGAAGCTGATTGGGATTTTGAGCGAGCCCTAAAGTTGTTCATT
CAGAAGAACGCGGATCA-CGAGATCCCAGACTTAGCATTCGCTT
>D.biarmipes_nxf2
CGCAAAATACAATAAGCACGGGCGGAATCTTTACAACAAGGACTTTTCGAGGGCGTCCAATAGCGTGTACAT
CGGCACCAATGAAATCTTGGATGTTCTGTTCCAGCTGCCGAGGGTCGTGTGCATTATCCGGATGCGAGTGAA
CTTTCAGTGGAGGAGGACTGCCTGGACGTGAAGGATCACAAGCTGCTTTTGTTCCAGGAGGTTACCGGGCTC
ATTTCCACTTGGTGCACCTCGATTGTCGAGCAAGCCGAGTGGAACTTTGAGCGAGCCCTGAAGATATTTATC
CAGAAGAACGCAGACAA-TGAGATCCCTAGTATAGCCTTCGCTT
>D.elegans_nxf2
ATCAGCATACCGCAAGCACGCTCGAAATCTGCACAGAAATGACCCGTCGAATGCTGCCAATGGCGTGTACGT
GGGCTTCTCCGAGATCATGGATGTGCTGATGGCACTGCCCCGGGTCGTGTAAACTATCCAGACCCAAGTGAT
CGTTTGTTGGAAGAGGACTCCCTGGACGTGAAGGACCACAAGCTGCTTCTGTTCCAAGAGGTAACCGGCCTC
ATTTCCACCTGGTGCACATCGATTGTTGAGGAAGCCGAGTGGGACTTCGAGCGAGCCCTCAAGTTGTTTATC
CAGAAGAACGCAGACAA-GGAAATCCCCGATGTAGCCTTCGCTT
>D.bipectinata_nxf2
GTCTCAGTACAATTCGAACGCTCGGAATCTTCACCAGTTGGATAACTCGAAGGCGGCAAACTTTGTGTTTGT
GGGTGGCATGGAGATTGTGGAGCTTATGTTGAAGCTGCCCAAAGTCAAGT------TTCGCATTCAA-----
----CGCAGGATGAGAATTCCCTGGATGTAAAGGACCATAAATTACTGCTCTTTCAGGAGGTAACTGGCCTG
ATTTCCACCTGGTGTACATCGATTGTGGAGGCAGCCGAGTGGGACTTTGAGGAAGCCCTTAAACTTTTCCTG
AAAAAGAATGAAGCTAA-TGAGATTCCGGATATAGCCTTTGCTT
