# Supplementary material for: Telomeric TART elements target the piRNA machinery in Drosophila
Source: PLoS Biol. 2020 Dec 21;18(12):e3000689. doi: 10.1371/journal.pbio.3000689 (PMC7785250; doi:10.1371/journal.pbio.3000689)
Supplement: S4 Data — (TXT) [file pbio.3000689.s021.txt]

>dsim_TART-A_fragment
TAGATCTACCCTAAAAAGTTTTTTTAGGAGTAGTCTTTCAAACATTTTAG
AGAGGCCCGAGAGTAGACTTATCGGTCTGTATGACTTCGGGTCGTTTACA
CTTTTCCCTGGTTTCAAGATCATCTTCACTTGGGCATGTTTCCAGGCGTC
TGGGTAGTATCCAATTCTAAGTATTGAGTTGTAAATTAGGATAAGGTACA
GAGTAGCTTTAGTCGGTAGGGTTTTTATAAGCTGGTTTGTTTGAAGGTCT
TTTCCCGGTGCTTTACTATTCTTTAAGTNNNNNNNNNNCGTCATTTAATT
CCTTTAGCGTAAAAGGTTGGTAATGCGGGTTTTTGGTTACATTGTATCTT
TCTGTTAACATGCTTTCCTTAATTGTTCTTAGTCCAGAATTAACTATATC
TATGTGGTAATCAGGTACATTATTATTTGGCTTAAATCTTCCTTCCAAGT
CGGAAACAAAAGCTTCTGTTGTCTCCTTTATCGTTTTCGTCCATTTGGGG
CCTCCTTTGGTTTCCAATTTGAGGGGAAAATTCGGTTGATTTGTCTTTTT
TCCTTTATCTAGCAGTCTCCACATTTTCCTCATTCTGTCCGGGTTCTTCG
TGTCTATTCCTTAAATTTGTTTATTAATTCTCTTCTCTCTCAAGAATTTT
ACCGCCTTTTTTAGTCGATTTTCAGCTGCTTTTAGTTTAGCTTTGTCCTC
GTCCATTCTAGTAGCTTTAAAAACTCTACTTAGTATCCGTTTTTCTTCCA
ACAATCTGCTTGTGTTTTCGTCTAGTGTGAGGGTGTGACTATTTCTGTTA
GCTTGTCCATGCATTCTTCTGAGGTTGTCAGGTATTCTTGGGGAGGGAGT
TGATTCAGCAGCCGAGTCCTTGATGTTTTTGATAAAGATGTTTATGGCGT
CATTTATGTCTTCTGCTACCCTTATCTCCGTATTAAGGAGTATCTTTCTT
TCAAGAACAGTCTTAAAGAGCTCAATGTT
